# Supplementary material for: Dynamical density delay maps: simple, new method for visualising the behaviour of complex systems
Source: BMC Med Inform Decis Mak. 2014 Jan 18;14:6. doi: 10.1186/1472-6947-14-6 (PMC3899032; doi:10.1186/1472-6947-14-6)
Supplement: Additional file 1 — (RR.dat). ASCII file with the cardiac interbeat (RR) intervals obtained from the electrocardiographic recording of a healthy subject during sleep (~6 hour long). This dataset was used to create Sleep2D.avi and Sleep3D.avi movies. [file 1472-6947-14-6-S1.dat]

0 1.008
0.937 0.937
1.89 0.953
2.914 1.024
4.015 1.101
4.976 0.961
5.945 0.969
6.96 1.015
8.007 1.047
8.984 0.977
9.945 0.961
10.984 1.039
12.031 1.047
13 0.969
13.937 0.937
14.929 0.992
15.96 1.031
16.968 1.008
17.898 0.93
18.82 0.922
19.796 0.976
20.804 1.008
21.781 0.977
22.734 0.953
23.773 1.039
24.914 1.141
26.07 1.156
27.007 0.937
27.96 0.953
28.937 0.977
29.96 1.023
30.914 0.954
31.89 0.976
32.929 1.039
33.984 1.055
34.96 0.976
35.898 0.938
36.875 0.977
37.921 1.046
38.929 1.008
39.859 0.93
40.804 0.945
41.796 0.992
42.828 1.032
43.82 0.992
44.765 0.945
45.75 0.985
46.82 1.07
47.859 1.039
48.835 0.976
49.82 0.985
50.898 1.078
51.968 1.07
52.945 0.977
53.89 0.945
54.867 0.977
55.89 1.023
56.875 0.985
57.828 0.953
58.82 0.992
59.906 1.086
60.953 1.047
61.937 0.984
62.898 0.961
63.968 1.07
65.039 1.071
66.007 0.968
66.945 0.938
67.984 1.039
69.031 1.047
69.976 0.945
70.906 0.93
71.976 1.07
73.085 1.109
74.085 1
75.015 0.93
76.023 1.008
77.023 1
77.976 0.953
78.906 0.93
79.96 1.054
81.023 1.063
82.046 1.023
82.96 0.914
83.921 0.961
84.914 0.993
85.968 1.054
86.945 0.977
87.921 0.976
88.937 1.016
89.968 1.031
90.921 0.953
91.875 0.954
92.914 1.039
94.015 1.101
95.07 1.055
96.023 0.953
97.007 0.984
98.07 1.063
99.054 0.984
100 0.946
100.968 0.968
102.023 1.055
102.992 0.969
103.898 0.906
104.828 0.93
105.804 0.976
106.75 0.946
107.656 0.906
108.554 0.898
109.546 0.992
110.578 1.032
111.57 0.992
112.515 0.945
113.507 0.992
114.539 1.032
115.609 1.07
116.593 0.984
117.562 0.969
118.585 1.023
119.617 1.032
120.57 0.953
121.554 0.984
122.617 1.063
123.695 1.078
124.671 0.976
125.617 0.946
126.656 1.039
127.734 1.078
128.703 0.969
129.664 0.961
130.664 1
131.64 0.976
132.64 1
133.57 0.93
134.507 0.937
135.484 0.977
136.507 1.023
137.414 0.907
138.312 0.898
139.296 0.984
140.296 1
141.281 0.985
142.203 0.922
143.125 0.922
144.078 0.953
145.023 0.945
145.953 0.93
146.843 0.89
147.781 0.938
148.812 1.031
149.757 0.945
150.687 0.93
151.648 0.961
152.648 1
153.648 1
154.593 0.945
155.531 0.938
156.554 1.023
157.609 1.055
158.585 0.976
159.539 0.954
160.507 0.968
161.546 1.039
162.585 1.039
163.523 0.938
164.453 0.93
165.484 1.031
166.539 1.055
167.515 0.976
168.437 0.922
169.429 0.992
170.492 1.063
171.515 1.023
172.484 0.969
173.445 0.961
174.515 1.07
175.546 1.031
176.492 0.946
177.445 0.953
178.507 1.062
179.593 1.086
182.57 1.063
183.617 1.047
184.625 1.008
185.554 0.929
186.492 0.938
187.476 0.984
188.453 0.977
189.398 0.945
190.343 0.945
191.359 1.016
192.39 1.031
193.328 0.938
194.265 0.937
195.273 1.008
196.273 1
197.234 0.961
198.156 0.922
199.148 0.992
200.187 1.039
201.195 1.008
202.148 0.953
203.109 0.961
204.171 1.062
205.25 1.079
206.218 0.968
207.148 0.93
208.109 0.961
209.125 1.016
210.093 0.968
211.023 0.93
212.07 1.047
213.117 1.047
214.179 1.062
215.125 0.946
216.062 0.937
217.078 1.016
218.109 1.031
219.109 1
220.062 0.953
221.023 0.961
222.023 1
223.085 1.062
224.07 0.985
225.023 0.953
226.078 1.055
227.171 1.093
228.25 1.079
229.203 0.953
230.187 0.984
231.218 1.031
232.062 0.844
233.14 1.078
234.132 0.992
235.203 1.071
236.21 1.007
237.164 0.954
238.14 0.976
239.195 1.055
240.265 1.07
241.265 1
242.203 0.938
243.164 0.961
244.125 0.961
245.101 0.976
246.023 0.922
246.937 0.914
247.953 1.016
248.937 0.984
249.929 0.992
250.867 0.938
251.828 0.961
252.867 1.039
253.898 1.031
254.843 0.945
255.796 0.953
256.781 0.985
257.882 1.101
258.835 0.953
259.765 0.93
260.765 1
261.82 1.055
262.843 1.023
263.804 0.961
264.757 0.953
265.757 1
266.765 1.008
267.742 0.977
268.679 0.937
269.671 0.992
270.71 1.039
271.75 1.04
272.695 0.945
273.64 0.945
274.679 1.039
275.71 1.031
276.648 0.938
277.57 0.922
278.562 0.992
279.554 0.992
280.507 0.953
281.414 0.907
282.375 0.961
283.398 1.023
284.414 1.016
285.351 0.937
286.304 0.953
287.351 1.047
288.343 0.992
289.289 0.946
290.257 0.968
291.195 0.938
292.21 1.015
293.273 1.063
294.273 1
295.265 0.992
296.25 0.985
297.25 1
298.187 0.937
299.101 0.914
300.085 0.984
301.132 1.047
302.156 1.024
303.093 0.937
304.039 0.946
305.046 1.007
306.015 0.969
306.937 0.922
307.835 0.898
308.765 0.93
309.734 0.969
310.726 0.992
311.664 0.938
312.625 0.961
313.71 1.085
314.765 1.055
315.742 0.977
316.695 0.953
317.656 0.961
318.695 1.039
319.671 0.976
320.601 0.93
321.578 0.977
322.578 1
323.578 1
324.507 0.929
325.445 0.938
326.429 0.984
327.421 0.992
328.375 0.954
329.296 0.921
330.257 0.961
331.273 1.016
332.273 1
333.21 0.937
334.179 0.969
335.203 1.024
336.218 1.015
337.156 0.938
338.132 0.976
339.148 1.016
340.187 1.039
341.125 0.938
342.039 0.914
343.015 0.976
344.046 1.031
345.148 1.102
346.117 0.969
347.062 0.945
348.101 1.039
349.164 1.063
350.148 0.984
351.117 0.969
352.171 1.054
353.242 1.071
354.21 0.968
355.14 0.93
356.101 0.961
357.156 1.055
358.164 1.008
359.117 0.953
360.07 0.953
361.117 1.047
362.164 1.047
363.125 0.961
364.046 0.921
365.046 1
366.062 1.016
367.125 1.063
368.07 0.945
369.054 0.984
370.117 1.063
371.132 1.015
372.078 0.946
373.015 0.937
374.062 1.047
375.117 1.055
376.109 0.992
377.039 0.93
378.054 1.015
379.093 1.039
380.093 1
381.046 0.953
382.054 1.008
383.054 1
384.062 1.008
384.976 0.914
385.921 0.945
386.89 0.969
387.921 1.031
388.898 0.977
389.835 0.937
390.804 0.969
391.796 0.992
392.828 1.032
393.773 0.945
394.726 0.953
395.726 1
396.726 1
397.64 0.914
398.523 0.883
399.492 0.969
400.5 1.008
401.453 0.953
402.359 0.906
403.304 0.945
404.328 1.024
405.367 1.039
406.351 0.984
407.281 0.93
408.296 1.015
409.304 1.008
410.289 0.985
411.195 0.906
412.171 0.976
413.171 1
414.179 1.008
415.109 0.93
416.031 0.922
417.007 0.976
417.984 0.977
418.968 0.984
419.89 0.922
420.851 0.961
421.859 1.008
422.867 1.008
423.812 0.945
424.742 0.93
425.789 1.047
426.882 1.093
427.882 1
428.796 0.914
429.742 0.946
430.742 1
431.718 0.976
432.632 0.914
433.554 0.922
434.523 0.969
435.562 1.039
436.585 1.023
437.539 0.954
438.492 0.953
439.531 1.039
440.601 1.07
441.593 0.992
442.539 0.946
443.492 0.953
444.554 1.062
445.57 1.016
446.531 0.961
447.453 0.922
448.46 1.007
449.5 1.04
450.476 0.976
451.398 0.922
452.351 0.953
453.335 0.984
454.281 0.946
455.187 0.906
456.093 0.906
457 0.907
457.921 0.921
458.89 0.969
459.789 0.899
460.71 0.921
461.71 1
462.734 1.024
463.703 0.969
464.625 0.922
465.617 0.992
466.656 1.039
467.664 1.008
468.601 0.937
469.585 0.984
470.57 0.985
471.546 0.976
472.453 0.907
473.328 0.875
474.234 0.906
475.187 0.953
476.132 0.945
477.046 0.914
477.968 0.922
478.968 1
479.968 1
480.921 0.953
481.882 0.961
482.898 1.016
483.921 1.023
484.89 0.969
485.82 0.93
486.835 1.015
487.906 1.071
488.945 1.039
489.929 0.984
490.89 0.961
491.906 1.016
492.929 1.023
493.89 0.961
494.804 0.914
495.781 0.977
496.773 0.992
497.726 0.953
498.632 0.906
499.578 0.946
500.632 1.054
501.75 1.118
502.75 1
503.679 0.929
504.656 0.977
505.632 0.976
506.562 0.93
507.468 0.906
508.382 0.914
509.296 0.914
510.289 0.993
511.281 0.992
512.234 0.953
513.304 1.07
514.382 1.078
515.382 1
516.343 0.961
517.32 0.977
518.296 0.976
519.32 1.024
520.25 0.93
521.171 0.921
522.148 0.977
523.21 1.062
524.125 0.915
524.984 0.859
525.859 0.875
526.71 0.851
527.593 0.883
528.539 0.946
529.414 0.875
530.335 0.921
531.328 0.993
532.328 1
533.281 0.953
534.195 0.914
535.171 0.976
537.398 1
538.312 0.914
539.187 0.875
540.085 0.898
541.085 1
542.109 1.024
543.101 0.992
544.031 0.93
545.062 1.031
546.148 1.086
547.265 1.117
548.226 0.961
549.187 0.961
550.234 1.047
551.257 1.023
552.21 0.953
553.164 0.954
554.203 1.039
555.203 1
556.242 1.039
557.21 0.968
558.187 0.977
559.265 1.078
560.328 1.063
561.32 0.992
562.273 0.953
563.273 1
564.296 1.023
565.32 1.024
566.273 0.953
567.25 0.977
568.265 1.015
569.257 0.992
570.187 0.93
571.109 0.922
572.078 0.969
573 0.922
573.851 0.851
574.695 0.844
575.515 0.82
576.343 0.828
577.203 0.86
578.07 0.867
578.89 0.82
579.71 0.82
580.531 0.821
581.367 0.836
582.171 0.804
582.921 0.75
583.664 0.743
584.414 0.75
585.195 0.781
585.976 0.781
586.812 0.836
587.632 0.82
588.453 0.821
589.25 0.797
590.023 0.773
590.804 0.781
591.546 0.742
592.265 0.719
592.992 0.727
593.71 0.718
594.437 0.727
595.14 0.703
595.843 0.703
596.539 0.696
597.25 0.711
597.96 0.71
598.703 0.743
599.406 0.703
600.14 0.734
600.867 0.727
601.617 0.75
602.359 0.742
603.109 0.75
603.851 0.742
604.593 0.742
605.32 0.727
606.031 0.711
606.765 0.734
607.484 0.719
608.21 0.726
608.937 0.727
609.64 0.703
610.343 0.703
611.062 0.719
611.804 0.742
612.546 0.742
613.289 0.743
614.015 0.726
614.757 0.742
615.468 0.711
616.21 0.742
616.921 0.711
617.664 0.743
618.414 0.75
619.164 0.75
619.921 0.757
620.695 0.774
621.484 0.789
622.281 0.797
623.117 0.836
623.914 0.797
624.718 0.804
625.554 0.836
626.46 0.906
627.453 0.993
628.507 1.054
629.507 1
630.5 0.993
631.593 1.093
633.773 1.063
634.882 1.109
637.046 1.039
637.984 0.938
638.906 0.922
639.875 0.969
640.828 0.953
641.796 0.968
642.734 0.938
643.734 1
644.828 1.094
645.898 1.07
646.89 0.992
647.867 0.977
648.914 1.047
649.914 1
650.867 0.953
651.789 0.922
652.742 0.953
653.703 0.961
654.609 0.906
655.531 0.922
656.531 1
657.546 1.015
658.57 1.024
659.554 0.984
660.57 1.016
661.601 1.031
662.632 1.031
663.609 0.977
664.585 0.976
665.64 1.055
666.687 1.047
667.648 0.961
668.585 0.937
669.64 1.055
670.718 1.078
671.742 1.024
672.687 0.945
673.679 0.992
674.687 1.008
675.679 0.992
676.609 0.93
677.593 0.984
678.562 0.969
679.492 0.93
680.382 0.89
681.257 0.875
682.203 0.946
683.234 1.031
684.242 1.008
685.226 0.984
686.242 1.016
687.367 1.125
688.453 1.086
689.46 1.007
690.492 1.032
691.554 1.062
692.648 1.094
693.632 0.984
694.625 0.993
695.679 1.054
696.726 1.047
697.695 0.969
698.71 1.015
699.734 1.024
700.742 1.008
701.726 0.984
702.765 1.039
703.828 1.063
704.835 1.007
705.828 0.993
706.796 0.968
707.828 1.032
708.843 1.015
709.789 0.946
710.789 1
711.82 1.031
712.828 1.008
713.781 0.953
714.726 0.945
715.71 0.984
716.718 1.008
717.679 0.961
718.656 0.977
719.742 1.086
720.867 1.125
721.89 1.023
722.882 0.992
723.914 1.032
725.023 1.109
726.07 1.047
727.046 0.976
728.117 1.071
729.218 1.101
730.234 1.016
731.234 1
732.351 1.117
733.468 1.117
734.5 1.032
735.5 1
736.554 1.054
737.64 1.086
738.625 0.985
739.585 0.96
740.562 0.977
741.539 0.977
742.476 0.937
743.39 0.914
744.382 0.992
745.429 1.047
746.453 1.024
747.398 0.945
748.359 0.961
749.406 1.047
750.468 1.062
751.421 0.953
752.382 0.961
753.375 0.993
754.375 1
755.304 0.929
756.226 0.922
757.125 0.899
758.039 0.914
758.906 0.867
759.765 0.859
760.664 0.899
761.679 1.015
762.664 0.985
763.617 0.953
764.562 0.945
765.539 0.977
766.507 0.968
767.468 0.961
768.375 0.907
769.296 0.921
770.273 0.977
771.265 0.992
772.218 0.953
773.187 0.969
774.25 1.063
775.343 1.093
776.382 1.039
777.375 0.993
778.367 0.992
779.476 1.109
780.531 1.055
781.531 1
782.546 1.015
783.671 1.125
784.781 1.11
785.757 0.976
786.726 0.969
787.726 1
788.703 0.977
789.64 0.937
790.593 0.953
791.609 1.016
792.585 0.976
793.507 0.922
794.468 0.961
795.476 1.008
796.562 1.086
797.539 0.977
798.554 1.015
799.601 1.047
800.625 1.024
801.593 0.968
802.515 0.922
803.515 1
804.531 1.016
805.5 0.969
806.445 0.945
807.476 1.031
808.507 1.031
809.468 0.961
810.382 0.914
811.32 0.938
812.32 1
813.328 1.008
814.281 0.953
815.242 0.961
816.265 1.023
817.273 1.008
818.234 0.961
819.171 0.937
820.148 0.977
821.132 0.984
822.085 0.953
823.031 0.946
824.023 0.992
825.039 1.016
826 0.961
826.929 0.929
827.937 1.008
828.992 1.055
829.976 0.984
830.898 0.922
831.804 0.906
832.695 0.891
833.593 0.898
834.46 0.867
835.296 0.836
836.148 0.852
837.031 0.883
837.968 0.937
838.945 0.977
839.875 0.93
840.867 0.992
841.906 1.039
842.992 1.086
844.039 1.047
845.054 1.015
846.21 1.156
847.414 1.204
848.507 1.093
849.539 1.032
850.632 1.093
851.734 1.102
852.835 1.101
853.867 1.032
854.953 1.086
856.054 1.101
857.085 1.031
858.054 0.969
859.062 1.008
860.14 1.078
861.218 1.078
862.265 1.047
863.281 1.016
864.367 1.086
865.445 1.078
866.453 1.008
867.46 1.007
868.546 1.086
869.562 1.016
870.492 0.93
871.414 0.922
872.39 0.976
873.351 0.961
874.32 0.969
875.281 0.961
876.257 0.976
877.367 1.11
878.46 1.093
879.468 1.008
880.437 0.969
881.523 1.086
882.585 1.062
883.523 0.938
884.437 0.914
885.39 0.953
886.359 0.969
887.32 0.961
888.242 0.922
889.179 0.937
890.156 0.977
891.132 0.976
892.085 0.953
892.992 0.907
893.929 0.937
894.906 0.977
895.906 1
896.882 0.976
897.89 1.008
898.992 1.102
900.07 1.078
901.085 1.015
902.101 1.016
903.148 1.047
904.187 1.039
905.156 0.969
906.14 0.984
907.171 1.031
908.164 0.993
909.117 0.953
910.085 0.968
911.14 1.055
912.148 1.008
913.101 0.953
914.031 0.93
914.937 0.906
915.843 0.906
916.742 0.899
917.687 0.945
918.82 1.133
919.953 1.133
921.031 1.078
922.039 1.008
923.148 1.109
924.25 1.102
925.265 1.015
926.242 0.977
927.281 1.039
928.328 1.047
929.351 1.023
930.32 0.969
931.32 1
932.328 1.008
933.32 0.992
934.281 0.961
935.312 1.031
936.406 1.094
937.437 1.031
938.414 0.977
939.437 1.023
940.507 1.07
941.57 1.063
942.632 1.062
943.632 1
944.812 1.18
945.89 1.078
946.882 0.992
947.82 0.938
948.726 0.906
949.617 0.891
950.523 0.906
951.437 0.914
952.343 0.906
953.32 0.977
954.421 1.101
955.484 1.063
956.468 0.984
957.429 0.961
958.445 1.016
959.46 1.015
960.453 0.993
961.414 0.961
962.437 1.023
963.531 1.094
964.593 1.062
965.617 1.024
966.632 1.015
967.695 1.063
968.742 1.047
969.71 0.968
970.703 0.993
971.703 1
972.703 1
973.656 0.953
974.64 0.984
975.703 1.063
976.804 1.101
977.796 0.992
978.773 0.977
979.804 1.031
980.804 1
981.742 0.938
982.687 0.945
983.718 1.031
984.765 1.047
985.726 0.961
986.71 0.984
987.781 1.071
988.867 1.086
989.835 0.968
990.804 0.969
991.796 0.992
992.82 1.024
993.804 0.984
994.71 0.906
995.625 0.915
996.539 0.914
997.421 0.882
998.296 0.875
999.226 0.93
1000.23 1
1001.26 1.031
1002.28 1.024
1003.3 1.015
1004.38 1.079
1005.49 1.117
1006.57 1.078
1007.56 0.992
1008.55 0.992
1009.58 1.024
1010.64 1.062
1011.6 0.961
1012.53 0.93
1013.51 0.984
1014.57 1.055
1015.55 0.976
1016.53 0.985
1017.66 1.133
1018.82 1.156
1019.84 1.023
1020.8 0.953
1021.75 0.954
1022.73 0.976
1023.71 0.984
1024.66 0.954
1025.62 0.953
1026.67 1.054
1027.73 1.063
1028.69 0.961
1029.65 0.953
1030.66 1.008
1031.66 1
1032.63 0.976
1033.58 0.946
1034.58 1.007
1035.66 1.071
1036.69 1.031
1037.66 0.977
1038.65 0.984
1039.78 1.133
1040.88 1.101
1041.86 0.977
1042.79 0.93
1043.77 0.984
1044.84 1.07
1045.96 1.117
1047 1.04
1048.08 1.085
1049.23 1.149
1050.26 1.031
1051.23 0.969
1052.28 1.047
1053.36 1.078
1054.38 1.016
1055.33 0.953
1056.3 0.976
1057.34 1.039
1058.33 0.985
1059.24 0.914
1060.16 0.914
1061.11 0.953
1062.04 0.93
1062.92 0.882
1063.77 0.852
1064.61 0.836
1065.46 0.851
1066.42 0.961
1067.36 0.938
1068.3 0.945
1069.31 1.008
1070.44 1.133
1071.56 1.117
1072.6 1.039
1073.58 0.984
1074.66 1.071
1075.68 1.023
1076.67 0.992
1077.68 1.008
1078.85 1.172
1080.01 1.164
1081.08 1.07
1082.14 1.055
1083.29 1.149
1084.42 1.132
1085.44 1.024
1086.45 1.008
1087.55 1.101
1088.69 1.141
1089.7 1.008
1090.69 0.984
1091.69 1.008
1092.69 0.992
1093.63 0.945
1094.55 0.922
1095.51 0.953
1096.51 1
1097.48 0.977
1098.43 0.945
1099.41 0.977
1100.41 1.008
1101.4 0.984
1102.34 0.945
1103.34 1
1104.4 1.055
1105.41 1.008
1106.36 0.953
1107.33 0.976
1108.34 1.008
1109.28 0.938
1110.16 0.875
1111.05 0.89
1111.91 0.86
1112.76 0.859
1113.64 0.875
1114.48 0.844
1115.33 0.851
1116.19 0.86
1117.06 0.867
1117.95 0.891
1118.87 0.914
1119.8 0.929
1120.8 1
1121.85 1.055
1122.86 1.008
1123.81 0.953
1124.77 0.961
1125.77 1
1126.76 0.992
1127.74 0.977
1128.76 1.023
1131.05 1.117
1132.08 1.024
1133.11 1.031
1134.19 1.086
1135.27 1.078
1136.3 1.023
1137.32 1.024
1138.38 1.055
1139.42 1.046
1140.4 0.977
1141.31 0.914
1142.2 0.891
1143.09 0.89
1143.96 0.867
1144.85 0.891
1145.77 0.922
1146.83 1.055
1147.98 1.148
1149.09 1.117
1150.1 1.008
1151.14 1.039
1152.19 1.055
1153.19 0.992
1154.15 0.961
1155.12 0.977
1156.14 1.015
1157.18 1.039
1158.2 1.024
1159.23 1.031
1160.31 1.078
1162.44 1.008
1163.43 0.992
1164.4 0.969
1165.31 0.914
1166.22 0.906
1167.08 0.86
1167.94 0.867
1168.84 0.898
1169.74 0.899
1170.62 0.875
1171.47 0.851
1172.31 0.844
1173.17 0.859
1173.99 0.821
1174.8 0.804
1175.61 0.813
1176.39 0.781
1177.16 0.774
1177.93 0.765
1178.69 0.758
1179.42 0.734
1180.16 0.735
1180.87 0.711
1181.58 0.718
1182.31 0.727
1183.02 0.711
1183.74 0.719
1184.44 0.703
1185.16 0.711
1185.86 0.703
1186.61 0.75
1187.41 0.797
1188.19 0.789
1188.98 0.781
1189.79 0.813
1190.71 0.921
1191.67 0.961
1192.66 0.993
1193.6 0.937
1194.5 0.899
1195.44 0.937
1196.43 0.992
1197.44 1.016
1198.4 0.953
1199.35 0.953
1200.4 1.047
1201.49 1.094
1202.54 1.047
1203.47 0.929
1204.48 1.016
1205.52 1.039
1206.51 0.984
1207.45 0.946
1208.41 0.953
1209.42 1.015
1210.44 1.016
1211.36 0.922
1212.26 0.906
1213.23 0.969
1214.31 1.078
1215.38 1.063
1216.35 0.976
1217.46 1.109
1218.55 1.094
1219.61 1.055
1220.54 0.93
1221.48 0.945
1222.49 1.008
1223.51 1.015
1224.5 0.993
1225.49 0.992
1226.54 1.047
1227.63 1.093
1228.67 1.039
1229.71 1.039
1230.69 0.985
1231.66 0.961
1232.59 0.937
1233.62 1.024
1234.71 1.093
1235.81 1.102
1236.85 1.039
1237.89 1.039
1238.98 1.094
1240.08 1.094
1241.08 1
1242.06 0.984
1243.12 1.063
1244.12 0.992
1245.05 0.929
1245.93 0.883
1246.83 0.906
1247.73 0.899
1248.73 1
1249.81 1.078
1250.99 1.18
1253.54 1.219
1254.6 1.062
1255.7 1.102
1256.78 1.078
1257.78 1
1258.75 0.969
1259.78 1.031
1260.81 1.031
1261.8 0.992
1262.73 0.922
1263.62 0.899
1264.53 0.906
1265.42 0.89
1266.33 0.907
1267.29 0.961
1268.37 1.078
1269.48 1.117
1270.51 1.023
1271.57 1.063
1272.68 1.109
1273.69 1.008
1274.65 0.961
1275.63 0.984
1276.66 1.024
1277.69 1.031
1278.66 0.977
1279.67 1.007
1280.66 0.985
1281.62 0.969
1282.59 0.968
1283.51 0.914
1284.43 0.922
1285.38 0.946
1286.35 0.976
1287.34 0.992
1288.38 1.039
1290.81 1.148
1291.86 1.047
1292.99 1.133
1294.13 1.14
1295.18 1.047
1296.16 0.985
1297.2 1.039
1298.33 1.132
1299.41 1.071
1300.41 1
1301.45 1.047
1302.57 1.117
1303.7 1.133
1304.7 1
1305.65 0.945
1306.64 0.992
1307.7 1.063
1308.72 1.015
1309.74 1.024
1310.87 1.125
1311.94 1.078
1312.93 0.984
1313.96 1.031
1315.01 1.047
1316.01 1
1316.98 0.969
1318.01 1.031
1319.04 1.032
1320.06 1.023
1321.01 0.953
1321.96 0.945
1322.98 1.024
1324.02 1.039
1324.95 0.93
1325.83 0.882
1326.75 0.915
1327.7 0.953
1328.73 1.023
1329.7 0.977
1330.75 1.047
1331.91 1.164
1333.03 1.117
1334.06 1.031
1335.04 0.977
1336.15 1.109
1337.24 1.094
1338.21 0.968
1339.16 0.946
1340.17 1.015
1341.21 1.039
1342.21 1
1343.15 0.938
1344.12 0.969
1345.16 1.047
1346.13 0.968
1347.03 0.899
1347.91 0.883
1348.8 0.882
1349.69 0.891
1350.62 0.938
1351.52 0.898
1352.41 0.891
1353.34 0.929
1354.38 1.039
1355.44 1.055
1356.44 1.008
1357.59 1.148
1360.01 1.164
1361.16 1.149
1363.55 1.156
1364.6 1.055
1365.55 0.953
1366.48 0.93
1367.38 0.891
1368.28 0.906
1369.15 0.867
1370.02 0.875
1370.99 0.969
1372.08 1.086
1373.09 1.015
1374.1 1.008
1375.16 1.055
1376.19 1.039
1377.24 1.047
1378.23 0.992
1379.29 1.055
1380.38 1.093
1381.42 1.039
1382.38 0.961
1383.37 0.985
1384.33 0.968
1385.28 0.946
1386.2 0.922
1387.15 0.945
1388.15 1
1389.24 1.094
1390.3 1.062
1391.33 1.024
1392.29 0.961
1393.27 0.984
1394.23 0.961
1395.16 0.93
1396.16 0.992
1397.23 1.07
1398.27 1.047
1399.26 0.984
1400.28 1.024
1401.32 1.039
1402.37 1.047
1403.37 1
1404.39 1.023
1405.43 1.039
1406.45 1.024
1407.45 1
1408.46 1.007
1409.54 1.079
1410.55 1.015
1411.5 0.946
1412.45 0.953
1413.38 0.922
1414.27 0.898
1415.13 0.859
1416 0.868
1416.98 0.984
1418.06 1.078
1419.08 1.023
1420.06 0.977
1421.1 1.039
1422.15 1.047
1423.16 1.016
1424.12 0.953
1425.08 0.968
1426.11 1.024
1427.09 0.984
1428.05 0.953
1428.94 0.899
1429.81 0.867
1430.69 0.875
1431.61 0.922
1432.48 0.875
1433.33 0.851
1434.18 0.844
1435.02 0.844
1435.86 0.836
1436.69 0.836
1437.49 0.797
1438.3 0.812
1439.08 0.781
1439.87 0.782
1440.65 0.781
1441.44 0.789
1442.27 0.836
1443.22 0.945
1444.31 1.094
1447.78 1.086
1448.88 1.101
1450.02 1.141
1451.13 1.109
1452.17 1.039
1453.19 1.016
1454.21 1.023
1455.23 1.016
1456.23 1
1457.27 1.047
1458.41 1.133
1459.49 1.086
1460.48 0.992
1461.49 1.008
1462.58 1.086
1463.68 1.101
1464.67 0.992
1465.69 1.016
1466.74 1.055
1467.83 1.093
1468.83 0.993
1469.81 0.984
1470.8 0.984
1471.8 1
1472.74 0.946
1473.66 0.922
1474.68 1.015
1475.73 1.055
1476.83 1.094
1477.82 0.992
1478.84 1.023
1479.81 0.969
1480.76 0.945
1481.68 0.922
1482.6 0.922
1483.63 1.031
1484.82 1.188
1485.97 1.148
1486.99 1.024
1488.14 1.148
1489.31 1.172
1490.41 1.094
1491.42 1.015
1492.55 1.125
1493.73 1.18
1494.69 0.961
1495.59 0.906
1496.5 0.907
1497.38 0.882
1498.28 0.899
1499.19 0.906
1500.12 0.938
1501.16 1.039
1502.3 1.14
1503.44 1.141
1504.51 1.07
1505.52 1.008
1506.56 1.039
1507.52 0.961
1508.46 0.937
1509.42 0.961
1510.44 1.024
1511.47 1.023
1512.43 0.961
1513.44 1.016
1514.48 1.039
1515.51 1.031
1516.49 0.977
1517.46 0.968
1518.47 1.008
1519.48 1.008
1520.41 0.938
1521.33 0.914
1522.32 0.992
1523.3 0.976
1524.19 0.899
1525.09 0.898
1526.05 0.953
1526.96 0.914
1527.85 0.891
1528.73 0.883
1529.58 0.851
1530.44 0.852
1531.29 0.852
1532.14 0.851
1532.97 0.828
1533.8 0.828
1534.62 0.829
1535.49 0.867
1536.41 0.922
1537.41 0.992
1538.41 1
1539.48 1.07
1540.55 1.07
1541.56 1.016
1542.58 1.016
1543.61 1.031
1544.63 1.023
1545.57 0.938
1546.51 0.945
1547.49 0.977
1548.51 1.023
1549.49 0.977
1550.52 1.031
1551.7 1.18
1552.85 1.148
1553.89 1.039
1554.85 0.961
1555.8 0.953
1556.74 0.938
1557.66 0.914
1558.58 0.922
1559.62 1.039
1562.17 1.187
1563.19 1.024
1564.3 1.101
1566.67 1.117
1567.66 0.993
1568.72 1.054
1569.82 1.102
1570.93 1.109
1571.94 1.008
1572.93 0.992
1573.98 1.055
1575.04 1.055
1575.99 0.953
1576.94 0.953
1577.98 1.031
1579.1 1.125
1580.13 1.031
1581.08 0.953
1582.08 1
1583.07 0.985
1584.01 0.945
1584.91 0.899
1585.79 0.875
1586.67 0.882
1587.56 0.891
1588.44 0.883
1589.33 0.883
1590.19 0.859
1591.05 0.859
1591.96 0.914
1592.93 0.969
1593.94 1.008
1594.92 0.984
1595.97 1.047
1597.03 1.063
1598.03 1
1598.98 0.953
1599.94 0.961
1600.97 1.023
1602 1.032
1602.99 0.992
1604.01 1.023
1605.19 1.172
1607.51 1.093
1608.55 1.039
1609.58 1.032
1610.6 1.023
1611.54 0.938
1612.48 0.937
1613.44 0.961
1614.44 1
1615.39 0.953
1616.4 1.008
1617.49 1.094
1618.51 1.023
1619.46 0.945
1620.45 0.993
1621.53 1.078
1622.64 1.109
1623.64 1
1624.62 0.977
1625.66 1.047
1626.71 1.046
1627.66 0.954
1628.58 0.921
1629.55 0.961
1630.55 1
1631.57 1.024
1632.51 0.945
1633.47 0.953
1634.48 1.016
1635.46 0.976
1636.38 0.915
1637.25 0.875
1638.13 0.882
1639.01 0.875
1639.91 0.907
1640.8 0.89
1641.74 0.938
1642.76 1.015
1643.9 1.141
1644.97 1.07
1645.94 0.969
1646.93 0.992
1647.93 1
1648.91 0.985
1649.83 0.921
1650.8 0.969
1651.83 1.031
1652.88 1.047
1653.86 0.977
1654.79 0.93
1655.78 0.992
1656.81 1.031
1657.77 0.961
1658.73 0.961
1659.88 1.148
1660.97 1.086
1661.91 0.938
1662.8 0.89
1663.76 0.961
1664.76 1.008
1665.8 1.031
1666.74 0.946
1667.7 0.961
1668.76 1.054
1669.79 1.032
1670.74 0.953
1671.69 0.953
1672.73 1.031
1673.83 1.102
1674.91 1.086
1675.86 0.945
1676.83 0.969
1677.86 1.031
1678.91 1.055
1679.88 0.968
1680.86 0.977
1681.91 1.047
1682.98 1.078
1684.02 1.039
1684.98 0.953
1685.88 0.899
1686.76 0.89
1687.66 0.891
1688.52 0.867
1689.36 0.836
1690.19 0.836
1691.06 0.867
1691.93 0.867
1692.8 0.867
1693.64 0.844
1694.48 0.836
1695.29 0.813
1696.1 0.812
1696.92 0.82
1697.7 0.782
1698.49 0.789
1699.26 0.765
1700.04 0.782
1700.83 0.789
1701.64 0.812
1702.51 0.867
1703.57 1.063
1706.87 1.047
1707.92 1.054
1710.12 1.078
1711.11 0.992
1712.15 1.039
1714.38 1.063
1715.38 1.007
1716.31 0.93
1717.3 0.992
1718.27 0.969
1718.99 0.719
1721.14 0.898
1721.98 0.844
1722.81 0.828
1723.63 0.82
1724.44 0.805
1725.24 0.805
1726.05 0.804
1726.85 0.805
1727.63 0.781
1728.4 0.766
1729.16 0.758
1729.91 0.758
1730.66 0.75
1731.41 0.742
1732.15 0.742
1732.88 0.727
1733.59 0.718
1734.3 0.703
1735 0.704
1735.72 0.718
1736.41 0.688
1737.09 0.687
1737.76 0.672
1738.41 0.641
1739.08 0.672
1739.73 0.656
1740.39 0.656
1741.02 0.633
1741.67 0.648
1742.3 0.633
1742.94 0.641
1743.57 0.625
1744.23 0.656
1744.87 0.641
1745.51 0.64
1746.15 0.641
1746.78 0.633
1747.42 0.64
1748.07 0.649
1748.71 0.64
1749.36 0.649
1750.02 0.664
1750.69 0.664
1751.33 0.641
1752 0.672
1752.66 0.664
1753.33 0.671
1754 0.665
1754.67 0.671
1755.37 0.696
1756.07 0.703
1756.78 0.711
1757.54 0.758
1758.29 0.75
1759.06 0.773
1759.82 0.758
1760.58 0.758
1761.31 0.734
1762.05 0.734
1763.5 0.727
1764.23 0.726
1764.97 0.742
1765.73 0.758
1766.47 0.742
1767.23 0.758
1767.96 0.734
1768.71 0.75
1769.44 0.735
1770.26 0.82
1771.16 0.899
1772.08 0.921
1772.95 0.868
1773.89 0.937
1774.84 0.953
1775.81 0.969
1776.75 0.938
1777.68 0.929
1778.62 0.946
1779.56 0.937
1780.42 0.859
1781.26 0.844
1782.14 0.875
1783.01 0.867
1783.85 0.844
1784.7 0.852
1785.55 0.843
1786.44 0.891
1787.32 0.883
1788.24 0.922
1789.21 0.968
1790.29 1.079
1791.28 0.992
1792.26 0.976
1793.21 0.953
1794.13 0.922
1795.01 0.875
1795.88 0.868
1796.73 0.859
1797.6 0.867
1798.49 0.891
1799.5 1.008
1800.59 1.093
1802.8 1.054
1803.77 0.977
1804.81 1.039
1805.83 1.016
1806.84 1.015
1807.79 0.946
1808.75 0.961
1809.78 1.031
1810.8 1.023
1811.78 0.977
1812.73 0.945
1813.69 0.969
1814.68 0.984
1815.65 0.969
1816.53 0.883
1817.43 0.898
1818.36 0.93
1819.27 0.914
1820.2 0.93
1821.15 0.945
1822.21 1.062
1823.32 1.11
1824.42 1.101
1825.38 0.954
1826.29 0.914
1827.26 0.968
1828.18 0.922
1829.08 0.899
1829.95 0.875
1830.9 0.945
1831.88 0.984
1832.9 1.016
1833.88 0.977
1834.86 0.984
1835.94 1.086
1836.99 1.047
1837.94 0.945
1838.83 0.898
1839.72 0.883
1840.67 0.953
1841.65 0.977
1842.62 0.969
1843.57 0.953
1844.58 1.015
1845.65 1.063
1846.72 1.07
1847.69 0.977
1848.67 0.976
1849.69 1.016
1850.68 0.992
1851.64 0.961
1852.58 0.938
1853.57 0.992
1854.57 1
1855.58 1.008
1856.48 0.906
1857.38 0.891
1858.28 0.906
1859.19 0.914
1860.15 0.953
1861.1 0.953
1862.08 0.984
1863.15 1.063
1864.22 1.07
1865.21 0.992
1866.15 0.938
1867.11 0.961
1868.12 1.016
1869.13 1.007
1870.12 0.985
1871.08 0.968
1872.09 1.008
1873.12 1.024
1874.13 1.015
1875.1 0.969
1876.01 0.914
1876.9 0.883
1877.79 0.891
1878.66 0.867
1879.55 0.898
1880.49 0.938
1881.53 1.039
1882.63 1.101
1883.69 1.063
1884.69 1
1885.73 1.031
1886.78 1.055
1887.76 0.976
1888.71 0.953
1889.63 0.922
1890.59 0.961
1891.53 0.938
1892.44 0.914
1893.36 0.914
1894.3 0.945
1895.23 0.93
1896.15 0.914
1897.05 0.906
1897.99 0.938
1898.94 0.953
1899.86 0.914
1900.76 0.898
1901.63 0.875
1902.48 0.852
1903.36 0.875
1904.25 0.891
1905.16 0.906
1906.08 0.929
1907.2 1.118
1908.26 1.062
1909.29 1.024
1910.28 0.992
1911.23 0.945
1912.21 0.984
1913.19 0.985
1914.15 0.953
1915.18 1.031
1916.25 1.071
1917.27 1.023
1918.22 0.945
1919.19 0.969
1920.2 1.016
1921.16 0.953
1922.06 0.906
1922.93 0.867
1923.82 0.891
1924.71 0.89
1925.61 0.899
1926.53 0.922
1927.48 0.953
1928.42 0.937
1929.43 1.008
1930.47 1.039
1931.46 0.992
1932.43 0.969
1933.47 1.039
1934.5 1.032
1935.5 1
1936.44 0.945
1937.39 0.945
1938.35 0.961
1939.33 0.984
1940.3 0.969
1941.33 1.024
1942.45 1.125
1943.51 1.054
1944.48 0.977
1945.47 0.984
1946.51 1.039
1947.51 1.008
1948.47 0.953
1949.42 0.953
1950.46 1.039
1951.51 1.055
1952.54 1.024
1953.54 1
1954.53 0.992
1955.59 1.062
1956.62 1.024
1957.61 0.992
1958.57 0.961
1959.64 1.07
1960.74 1.102
1961.76 1.023
1962.77 1.008
1963.78 1.008
1964.81 1.031
1965.8 0.984
1966.75 0.954
1967.75 1
1968.76 1.007
1969.76 1
1970.71 0.953
1971.68 0.969
1972.66 0.977
1973.63 0.976
1974.6 0.969
1975.55 0.953
1976.54 0.985
1977.51 0.976
1978.47 0.953
1979.41 0.938
1980.37 0.961
1981.34 0.976
1982.32 0.977
1983.27 0.953
1984.23 0.953
1985.17 0.945
1986.21 1.039
1987.26 1.047
1988.25 0.993
1989.23 0.984
1990.26 1.023
1991.28 1.024
1992.28 1
1993.25 0.969
1994.21 0.96
1995.22 1.008
1996.15 0.93
1997.05 0.898
1997.93 0.883
1998.8 0.875
1999.74 0.938
2000.76 1.023
2001.77 1.008
2002.8 1.023
2003.9 1.102
2005 1.102
2006.05 1.046
2007.04 0.993
2008.08 1.046
2009.15 1.063
2010.25 1.102
2011.25 1
2012.23 0.984
2013.3 1.062
2014.38 1.079
2015.39 1.015
2016.34 0.953
2017.31 0.969
2018.3 0.984
2019.23 0.938
2020.16 0.93
2021.1 0.937
2022.05 0.945
2022.98 0.938
2023.88 0.898
2024.8 0.922
2025.77 0.969
2026.77 1
2027.77 1
2028.73 0.961
2029.7 0.969
2030.69 0.992
2031.66 0.969
2032.62 0.961
2033.59 0.968
2034.56 0.969
2035.53 0.969
2036.54 1.008
2037.53 0.992
2038.59 1.062
2039.68 1.086
2040.69 1.016
2041.68 0.984
2042.64 0.961
2043.65 1.008
2044.62 0.977
2045.59 0.968
2046.56 0.969
2047.52 0.961
2048.51 0.984
2049.48 0.977
2050.44 0.961
2051.39 0.945
2052.35 0.961
2053.35 1
2054.32 0.969
2055.27 0.953
2056.23 0.961
2057.25 1.016
2058.25 1
2059.29 1.039
2060.3 1.007
2061.33 1.032
2062.37 1.039
2063.39 1.023
2064.35 0.961
2065.33 0.977
2066.37 1.039
2067.39 1.023
2068.38 0.985
2069.33 0.953
2070.3 0.968
2071.29 0.993
2072.32 1.031
2073.29 0.969
2074.23 0.937
2075.16 0.938
2076.12 0.953
2077.07 0.953
2078.04 0.969
2079.06 1.023
2080.16 1.094
2081.22 1.062
2082.23 1.016
2083.18 0.945
2084.12 0.946
2085.11 0.984
2086.09 0.984
2087.06 0.969
2088.03 0.969
2089.05 1.023
2090.09 1.039
2091.1 1.008
2092.05 0.953
2093.06 1.008
2094.06 1
2095.05 0.984
2095.99 0.946
2096.94 0.945
2097.88 0.938
2098.82 0.945
2099.76 0.937
2100.71 0.953
2101.73 1.016
2102.81 1.086
2103.86 1.047
2104.84 0.984
2105.87 1.024
2106.9 1.031
2107.92 1.023
2108.88 0.954
2109.88 1.007
2110.9 1.016
2111.88 0.984
2112.86 0.977
2113.81 0.953
2114.82 1.008
2115.85 1.031
2116.85 1
2117.8 0.953
2118.76 0.961
2119.73 0.961
2120.66 0.938
2121.55 0.89
2122.46 0.906
2123.39 0.93
2124.4 1.008
2125.41 1.008
2126.41 1
2127.41 1
2128.48 1.078
2129.53 1.047
2130.55 1.023
2131.57 1.016
2132.56 0.992
2133.61 1.047
2134.62 1.008
2135.61 0.992
2136.57 0.961
2137.62 1.047
2138.65 1.031
2139.64 0.992
2140.62 0.985
2141.67 1.046
2142.75 1.079
2143.84 1.093
2144.9 1.055
2145.94 1.047
2147.03 1.086
2148.08 1.054
2149.05 0.961
2149.97 0.922
2150.94 0.969
2151.96 1.023
2152.98 1.016
2154.05 1.07
2155.07 1.024
2156.11 1.039
2157.17 1.062
2158.16 0.993
2159.12 0.961
2160.15 1.023
2161.13 0.984
2162.1 0.969
2163.03 0.93
2163.98 0.945
2164.94 0.961
2165.9 0.961
2166.86 0.961
2167.82 0.961
2168.83 1.008
2169.8 0.976
2170.76 0.961
2171.69 0.922
2172.63 0.945
2173.62 0.985
2174.61 0.992
2175.62 1.008
2176.63 1.015
2177.71 1.078
2178.77 1.063
2179.81 1.039
2180.88 1.063
2181.98 1.109
2183.01 1.023
2183.98 0.977
2184.93 0.945
2185.88 0.946
2186.84 0.968
2187.8 0.961
2188.78 0.977
2189.8 1.015
2190.8 1
2191.76 0.969
2192.7 0.938
2193.61 0.906
2194.49 0.883
2195.34 0.851
2196.19 0.852
2197.05 0.851
2197.94 0.899
2198.94 0.992
2199.93 0.992
2200.91 0.985
2202.01 1.101
2203.13 1.117
2204.16 1.032
2205.15 0.984
2206.18 1.031
2207.23 1.047
2208.25 1.024
2209.25 1
2210.28 1.031
2211.36 1.078
2212.4 1.039
2213.38 0.984
2214.35 0.969
2215.39 1.039
2216.45 1.063
2217.44 0.992
2218.43 0.984
2219.41 0.977
2220.41 1
2221.41 1
2222.4 0.992
2223.37 0.969
2224.33 0.968
2225.3 0.969
2226.26 0.961
2227.21 0.945
2228.15 0.938
2229.07 0.922
2230.04 0.969
2230.99 0.953
2231.93 0.937
2232.9 0.969
2233.86 0.961
2234.82 0.961
2235.76 0.945
2236.73 0.961
2237.69 0.969
2238.64 0.945
2239.55 0.914
2240.44 0.883
2241.31 0.875
2242.22 0.906
2243.12 0.907
2244.09 0.968
2245.05 0.953
2246.1 1.055
2247.12 1.016
2248.09 0.976
2249.05 0.961
2250.06 1.008
2251.06 1
2252.05 0.984
2253.01 0.961
2253.98 0.977
2255.03 1.047
2256.07 1.039
2257.11 1.039
2258.09 0.984
2259.09 1
2260.11 1.016
2261.12 1.016
2262.12 1
2263.09 0.968
2264.14 1.047
2265.19 1.047
2266.19 1
2267.16 0.969
2268.1 0.945
2269.1 1
2270.1 1
2271.09 0.992
2272.05 0.961
2273.02 0.969
2274 0.977
2274.98 0.976
2275.98 1.008
2276.98 1
2277.98 1
2278.98 0.992
2279.95 0.977
2280.98 1.023
2281.97 0.992
2282.97 1
2283.98 1.008
2284.96 0.984
2285.94 0.985
2286.91 0.961
2287.87 0.961
2288.81 0.945
2289.75 0.938
2290.68 0.929
2291.6 0.922
2292.51 0.914
2293.44 0.93
2294.36 0.914
2295.3 0.945
2296.29 0.985
2297.25 0.961
2298.21 0.96
2299.17 0.961
2300.19 1.016
2301.19 1
2302.16 0.969
2303.12 0.969
2304.12 0.992
2305.11 0.992
2306.07 0.961
2307.02 0.953
2308 0.977
2308.97 0.968
2309.93 0.961
2310.9 0.969
2311.91 1.008
2312.93 1.023
2313.94 1.016
2314.95 1.008
2315.92 0.968
2316.88 0.954
2317.81 0.937
2318.71 0.898
2319.59 0.883
2320.48 0.883
2321.35 0.875
2322.23 0.883
2323.15 0.914
2324.08 0.93
2325.03 0.953
2325.98 0.953
2326.95 0.969
2327.93 0.976
2328.93 1
2329.88 0.953
2330.84 0.961
2331.87 1.024
2332.87 1
2333.88 1.015
2334.83 0.946
2335.76 0.929
2336.67 0.914
2337.58 0.914
2338.51 0.93
2339.52 1.008
2340.53 1.008
2341.56 1.031
2342.59 1.031
2343.59 1
2344.71 1.117
2345.77 1.063
2346.82 1.047
2347.84 1.023
2348.88 1.039
2349.87 0.985
2350.83 0.968
2351.8 0.961
2352.8 1
2353.83 1.032
2354.87 1.039
2355.91 1.047
2356.93 1.015
2357.91 0.985
2358.89 0.976
2359.88 0.992
2360.87 0.985
2361.86 0.992
2362.84 0.984
2363.8 0.961
2364.86 1.055
2365.83 0.976
2366.83 0.993
2367.83 1
2368.82 0.992
2369.88 1.055
2370.89 1.015
2371.89 1
2372.86 0.969
2373.87 1.008
2374.88 1.008
2375.87 0.992
2376.86 0.992
2377.86 1
2378.87 1.008
2379.88 1.008
2380.84 0.968
2381.81 0.969
2382.83 1.023
2383.88 1.04
2384.87 0.992
2385.85 0.984
2386.85 1
2387.83 0.977
2388.8 0.968
2389.74 0.946
2390.69 0.953
2391.63 0.937
2392.55 0.922
2393.49 0.938
2394.46 0.968
2395.43 0.969
2396.38 0.946
2397.31 0.937
2398.23 0.914
2399.15 0.922
2400.09 0.945
2401.03 0.938
2402.01 0.976
2402.95 0.946
2403.91 0.953
2404.86 0.953
2405.84 0.984
2406.82 0.977
2407.76 0.945
2408.69 0.93
2409.66 0.969
2410.63 0.968
2411.61 0.977
2412.57 0.961
2413.55 0.984
2414.56 1.008
2415.51 0.945
2416.44 0.938
2417.39 0.945
2418.36 0.969
2419.33 0.976
2420.33 1
2421.31 0.977
2422.24 0.93
2423.16 0.914
2424.08 0.922
2425.01 0.929
2425.92 0.914
2426.83 0.914
2427.76 0.93
2428.73 0.961
2429.69 0.969
2430.68 0.984
2431.68 1
2432.66 0.977
2433.62 0.969
2434.57 0.945
2435.51 0.945
2436.47 0.953
2437.41 0.938
2438.34 0.937
2439.3 0.961
2440.26 0.953
2441.21 0.953
2442.17 0.961
2443.13 0.961
2444.1 0.969
2445.05 0.953
2446.05 0.992
2447.03 0.985
2447.99 0.961
2448.96 0.968
2449.95 0.993
2450.95 1
2451.93 0.976
2452.86 0.93
2453.77 0.914
2454.69 0.914
2455.62 0.93
2456.58 0.968
2457.55 0.969
2460.04 1.157
2461.07 1.031
2462.08 1.008
2463.05 0.968
2464.08 1.032
2465.06 0.984
2466.08 1.016
2467.03 0.953
2468.01 0.976
2468.98 0.969
2469.94 0.969
2470.91 0.969
2471.9 0.984
2472.98 1.078
2473.99 1.016
2475.01 1.023
2476.02 1.008
2477.03 1.008
2478.06 1.031
2479.08 1.023
2480.08 0.993
2481.08 1
2482.06 0.984
2483.05 0.984
2484 0.954
2484.95 0.953
2485.9 0.945
2486.81 0.914
2487.74 0.93
2488.66 0.914
2489.64 0.984
2490.62 0.977
2491.57 0.953
2492.54 0.969
2493.49 0.953
2494.48 0.992
2495.42 0.937
2496.35 0.93
2497.27 0.922
2498.2 0.93
2499.15 0.945
2500.09 0.945
2501 0.907
2501.91 0.906
2502.83 0.922
2503.75 0.922
2504.67 0.921
2505.6 0.93
2506.55 0.953
2507.51 0.953
2508.48 0.969
2509.46 0.984
2510.44 0.985
2511.44 0.992
2512.42 0.984
2513.39 0.969
2514.33 0.945
2515.3 0.969
2516.28 0.977
2517.24 0.961
2518.19 0.953
2519.16 0.969
2520.21 1.046
2521.23 1.024
2522.22 0.984
2523.16 0.946
2524.12 0.953
2525.04 0.922
2525.94 0.898
2526.86 0.922
2527.76 0.906
2528.73 0.961
2529.69 0.969
2530.66 0.969
2531.62 0.961
2532.58 0.96
2533.58 0.993
2534.56 0.984
2535.54 0.977
2536.49 0.953
2537.45 0.961
2538.42 0.968
2539.37 0.946
2540.33 0.968
2541.29 0.954
2542.23 0.945
2543.18 0.945
2544.11 0.93
2545.03 0.922
2545.95 0.922
2546.88 0.922
2547.8 0.921
2548.73 0.938
2549.71 0.976
2550.66 0.946
2551.6 0.945
2552.55 0.953
2553.5 0.946
2554.45 0.953
2555.4 0.945
2556.34 0.945
2557.23 0.891
2558.12 0.883
2559 0.883
2559.89 0.89
2560.8 0.914
2561.71 0.906
2562.67 0.961
2564.93 1.086
2565.99 1.063
2566.98 0.992
2568.06 1.078
2569.1 1.039
2570.12 1.024
2571.11 0.984
2572.07 0.961
2573.09 1.023
2574.12 1.032
2575.09 0.968
2576.05 0.961
2577.01 0.961
2578 0.985
2578.96 0.96
2579.91 0.946
2580.88 0.976
2581.85 0.969
2582.82 0.969
2583.79 0.969
2584.75 0.961
2585.73 0.984
2586.78 1.047
2587.78 1
2588.78 1
2589.76 0.976
2590.74 0.985
2591.75 1.008
2592.74 0.992
2593.72 0.976
2594.74 1.024
2595.75 1.008
2596.74 0.992
2597.71 0.968
2598.7 0.993
2599.69 0.992
2600.65 0.953
2601.61 0.961
2602.6 0.992
2603.55 0.953
2604.48 0.922
2605.42 0.945
2606.44 1.016
2607.44 1.008
2608.45 1.008
2609.42 0.968
2610.44 1.016
2611.42 0.984
2612.4 0.977
2613.38 0.977
2614.31 0.937
2615.29 0.977
2616.3 1.015
2617.32 1.016
2618.31 0.992
2619.29 0.977
2620.26 0.976
2621.3 1.039
2622.37 1.063
2623.36 0.992
2624.33 0.969
2625.27 0.945
2626.2 0.93
2627.16 0.953
2628.11 0.953
2629.04 0.93
2630.02 0.984
2631.01 0.992
2632.04 1.024
2633.01 0.976
2634.03 1.016
2635.11 1.078
2636.15 1.039
2637.14 0.992
2638.17 1.031
2639.2 1.032
2640.23 1.031
2641.23 0.992
2642.22 0.992
2643.26 1.047
2644.28 1.016
2645.26 0.976
2646.28 1.024
2647.38 1.094
2648.45 1.078
2649.45 1
2650.44 0.992
2651.47 1.023
2652.48 1.016
2653.45 0.969
2654.41 0.953
2655.35 0.945
2656.31 0.961
2657.23 0.914
2658.13 0.906
2659.11 0.977
2660.16 1.055
2661.23 1.07
2662.3 1.062
2663.31 1.016
2664.33 1.023
2665.38 1.04
2666.38 1
2667.34 0.968
2668.29 0.946
2669.22 0.929
2670.16 0.938
2671.08 0.929
2672.01 0.922
2672.94 0.93
2673.89 0.953
2674.84 0.953
2675.8 0.961
2676.76 0.961
2677.74 0.977
2678.73 0.992
2679.73 1
2680.73 0.992
2681.68 0.953
2682.6 0.922
2683.51 0.914
2684.4 0.883
2685.29 0.891
2686.19 0.898
2687.13 0.945
2688.09 0.961
2689.06 0.969
2690 0.938
2690.95 0.953
2691.93 0.976
2692.9 0.969
2693.83 0.937
2694.74 0.907
2695.69 0.945
2696.69 1.008
2697.68 0.984
2698.62 0.938
2699.52 0.906
2700.38 0.852
2701.22 0.843
2702.02 0.805
2702.8 0.781
2703.58 0.781
2704.35 0.766
2705.16 0.813
2706.05 0.882
2706.98 0.93
2707.94 0.961
2708.96 1.023
2709.98 1.024
2711.01 1.023
2712.01 1
2712.98 0.977
2713.97 0.984
2714.98 1.008
2715.99 1.016
2716.98 0.992
2717.94 0.953
2718.91 0.977
2719.9 0.984
2720.86 0.961
2721.82 0.961
2722.76 0.937
2723.67 0.914
2724.57 0.899
2725.48 0.906
2726.42 0.945
2727.36 0.938
2728.3 0.937
2729.23 0.938
2730.16 0.922
2731.12 0.961
2732.08 0.961
2733.04 0.961
2733.98 0.945
2734.91 0.93
2735.88 0.968
2736.83 0.953
2737.78 0.946
2738.73 0.953
2739.68 0.945
2740.66 0.977
2741.66 1
2742.65 0.992
2743.6 0.953
2744.57 0.969
2745.57 1
2746.54 0.969
2747.48 0.937
2748.41 0.93
2749.35 0.945
2750.26 0.906
2751.18 0.922
2752.11 0.93
2753.05 0.937
2754.02 0.977
2754.99 0.969
2755.93 0.937
2756.85 0.922
2757.82 0.969
2758.76 0.945
2759.69 0.93
2760.62 0.922
2761.56 0.945
2762.54 0.977
2763.52 0.984
2764.46 0.937
2765.42 0.961
2766.38 0.954
2767.33 0.953
2768.29 0.961
2769.21 0.921
2770.16 0.946
2771.09 0.937
2771.99 0.899
2772.88 0.883
2773.76 0.89
2774.7 0.938
2775.62 0.922
2776.55 0.921
2777.47 0.922
2778.42 0.953
2779.41 0.985
2780.41 1.008
2781.39 0.976
2782.38 0.985
2783.4 1.023
2784.41 1.008
2785.42 1.015
2786.41 0.985
2787.42 1.015
2788.47 1.047
2789.54 1.071
2790.56 1.023
2791.54 0.977
2792.51 0.968
2793.48 0.969
2794.42 0.945
2795.38 0.961
2796.35 0.969
2797.3 0.953
2798.25 0.946
2799.23 0.976
2800.19 0.961
2801.12 0.93
2802.03 0.914
2802.91 0.875
2803.75 0.844
2804.58 0.835
2805.4 0.813
2806.22 0.82
2807.12 0.907
2808.2 1.078
2809.25 1.047
2810.26 1.007
2811.39 1.133
2812.54 1.149
2813.6 1.062
2814.59 0.992
2815.63 1.039
2816.66 1.032
2817.69 1.023
2818.65 0.961
2819.62 0.977
2820.66 1.031
2821.66 1
2822.62 0.969
2823.58 0.953
2824.54 0.961
2825.56 1.023
2826.57 1.008
2827.58 1.008
2828.55 0.968
2829.51 0.969
2830.57 1.055
2831.58 1.008
2832.57 0.992
2833.54 0.969
2834.52 0.984
2835.54 1.016
2836.53 0.992
2837.51 0.984
2838.51 0.992
2839.48 0.969
2840.48 1
2841.44 0.969
2842.45 1.008
2843.38 0.929
2844.32 0.938
2845.27 0.953
2846.21 0.937
2847.14 0.93
2848.07 0.93
2849 0.93
2849.97 0.968
2850.94 0.977
2851.91 0.961
2852.87 0.961
2853.83 0.968
2854.79 0.954
2855.76 0.976
2856.73 0.969
2857.69 0.953
2858.65 0.961
2859.59 0.945
2860.54 0.946
2861.5 0.961
2862.44 0.937
2863.44 1
2864.4 0.961
2865.38 0.977
2866.35 0.976
2867.32 0.969
2868.32 1
2869.28 0.961
2870.25 0.969
2871.23 0.976
2872.21 0.984
2873.18 0.969
2874.16 0.977
2875.14 0.984
2876.12 0.985
2877.08 0.96
2878.03 0.946
2878.94 0.914
2879.82 0.875
2880.69 0.867
2881.7 1.016
2882.73 1.023
2883.71 0.984
2884.67 0.961
2885.73 1.063
2886.76 1.031
2887.75 0.985
2888.69 0.945
2889.68 0.984
2890.66 0.985
2891.66 0.992
2892.65 0.992
2893.64 0.992
2894.67 1.031
2895.73 1.055
2896.8 1.07
2897.83 1.032
2898.81 0.984
2899.83 1.016
2900.82 0.992
2901.79 0.969
2902.76 0.968
2903.77 1.016
2904.82 1.047
2905.86 1.039
2906.87 1.008
2907.85 0.984
2908.85 1
2909.89 1.039
2910.88 0.992
2911.91 1.032
2912.86 0.945
2913.81 0.953
2914.75 0.938
2915.69 0.945
2916.62 0.93
2917.53 0.906
2918.43 0.898
2919.33 0.906
2920.25 0.915
2921.16 0.914
2922.08 0.921
2923.04 0.954
2924.01 0.976
2924.98 0.969
2925.94 0.961
2926.91 0.969
2927.93 1.015
2928.95 1.024
2929.92 0.968
2930.88 0.954
2931.88 1
2932.89 1.015
2933.87 0.977
2934.83 0.968
2935.79 0.954
2936.75 0.961
2937.71 0.96
2938.69 0.985
2939.66 0.961
2940.59 0.937
2941.58 0.985
2942.58 1
2943.58 1.007
2944.51 0.93
2945.43 0.914
2946.41 0.977
2947.43 1.023
2948.45 1.024
2949.47 1.015
2950.52 1.055
2951.57 1.047
2952.61 1.039
2953.62 1.008
2954.62 1.008
2955.62 1
2956.58 0.953
2957.5 0.922
2958.48 0.976
2959.42 0.945
2960.36 0.938
2961.28 0.922
2962.2 0.922
2963.16 0.953
2964.12 0.961
2965.08 0.961
2966.02 0.945
2967 0.977
2967.97 0.968
2968.91 0.946
2969.86 0.945
2970.8 0.945
2971.75 0.946
2972.66 0.914
2973.58 0.921
2974.51 0.93
2975.44 0.922
2976.39 0.953
2977.33 0.938
2978.26 0.929
2979.23 0.969
2980.21 0.984
2981.16 0.954
2982.14 0.976
2983.14 1
2984.17 1.031
2985.14 0.969
2986.05 0.914
2986.98 0.922
2987.92 0.945
2988.9 0.977
2989.83 0.93
2990.76 0.937
2991.74 0.977
2992.87 1.125
2993.89 1.023
2994.92 1.031
2995.91 0.993
2996.92 1.007
2997.98 1.055
2999.01 1.039
3000.01 0.992
3000.99 0.985
3002 1.008
3003.06 1.062
3004.12 1.063
3005.17 1.046
3006.2 1.032
3007.24 1.039
3008.26 1.015
3009.29 1.032
3010.28 0.992
3011.28 1
3012.26 0.984
3013.24 0.977
3014.17 0.929
3015.12 0.954
3016.08 0.953
3017.03 0.953
3018 0.969
3018.98 0.976
3020 1.024
3021.02 1.023
3022.02 1
3023.01 0.992
3024.04 1.024
3025.07 1.031
3026.07 1
3027.04 0.969
3028 0.961
3028.99 0.992
3029.99 1
3030.95 0.961
3031.89 0.937
3032.87 0.977
3033.82 0.953
3034.78 0.961
3035.73 0.945
3036.69 0.969
3037.67 0.976
3038.63 0.961
3039.58 0.953
3040.55 0.961
3041.48 0.93
3042.39 0.914
3043.35 0.961
3044.33 0.984
3045.34 1.008
3046.33 0.992
3047.33 1
3048.27 0.938
3049.22 0.945
3050.21 0.992
3051.19 0.977
3052.13 0.945
3053.07 0.938
3054.03 0.961
3055.03 1
3056 0.969
3057 1
3057.98 0.984
3058.99 1.008
3060.05 1.054
3061.06 1.016
3062.08 1.023
3063.09 1.008
3064.05 0.961
3065 0.946
3065.98 0.976
3066.93 0.953
3067.88 0.946
3068.83 0.96
3069.83 0.993
3070.82 0.992
3071.78 0.961
3072.76 0.976
3073.7 0.946
3074.68 0.976
3075.63 0.953
3076.58 0.946
3077.55 0.976
3078.57 1.016
3079.55 0.984
3080.53 0.977
3081.48 0.953
3082.47 0.984
3083.42 0.953
3084.37 0.946
3085.28 0.914
3086.19 0.914
3087.11 0.914
3088.08 0.969
3089.01 0.937
3089.94 0.922
3090.94 1
3091.94 1
3092.92 0.984
3093.88 0.954
3094.83 0.96
3095.79 0.954
3096.76 0.976
3097.76 0.992
3098.73 0.969
3099.69 0.961
3100.69 1
3101.69 1
3102.66 0.977
3103.62 0.953
3104.57 0.953
3105.52 0.953
3106.44 0.922
3107.35 0.906
3108.25 0.899
3109.14 0.89
3110.02 0.883
3110.91 0.891
3111.77 0.859
3112.64 0.867
3113.54 0.899
3114.44 0.898
3115.34 0.906
3116.27 0.93
3117.19 0.914
3118.12 0.93
3119.07 0.953
3120.04 0.969
3120.98 0.945
3121.95 0.969
3122.94 0.984
3123.91 0.977
3124.87 0.953
3125.87 1
3126.85 0.984
3127.81 0.961
3128.76 0.945
3129.76 1
3130.74 0.985
3131.7 0.961
3132.67 0.968
3133.62 0.946
3134.6 0.984
3135.58 0.984
3136.58 0.993
3137.51 0.937
3138.43 0.914
3139.37 0.938
3140.32 0.953
3141.27 0.953
3142.23 0.961
3143.2 0.969
3144.21 1.007
3145.19 0.985
3146.16 0.969
3147.12 0.953
3148.13 1.015
3149.13 1
3150.1 0.969
3151.02 0.922
3151.96 0.937
3152.95 0.993
3153.92 0.968
3154.91 0.985
3155.89 0.984
3156.91 1.016
3157.93 1.023
3158.93 1
3159.88 0.953
3160.85 0.969
3161.85 1
3162.85 1
3163.83 0.977
3164.79 0.961
3165.77 0.984
3166.76 0.992
3167.74 0.977
3168.71 0.968
3169.71 1
3170.71 1
3171.75 1.04
3172.71 0.96
3173.67 0.961
3174.62 0.946
3175.56 0.945
3176.51 0.945
3177.47 0.961
3178.42 0.953
3179.38 0.954
3180.32 0.945
3181.27 0.953
3182.23 0.961
3183.19 0.953
3184.13 0.945
3185.08 0.953
3186.07 0.985
3187.05 0.984
3188 0.946
3188.91 0.914
3189.84 0.929
3190.76 0.914
3191.66 0.899
3192.56 0.906
3193.47 0.906
3194.37 0.899
3195.27 0.906
3196.17 0.898
3197.09 0.922
3197.98 0.891
3198.88 0.891
3199.77 0.898
3200.68 0.906
3201.59 0.914
3202.51 0.922
3203.43 0.914
3204.38 0.946
3205.31 0.937
3206.26 0.945
3207.19 0.93
3208.15 0.961
3209.09 0.945
3210.04 0.946
3210.94 0.906
3211.83 0.89
3212.69 0.852
3213.51 0.828
3214.36 0.844
3215.22 0.859
3216.11 0.891
3217.02 0.914
3217.97 0.945
3218.94 0.977
3219.92 0.976
3220.88 0.961
3221.93 1.047
3222.97 1.039
3223.96 0.992
3224.91 0.946
3225.84 0.937
3226.83 0.992
3227.81 0.977
3228.78 0.969
3229.72 0.937
3230.66 0.938
3231.66 1.008
3232.64 0.976
3233.61 0.969
3234.55 0.945
3235.48 0.93
3236.44 0.953
3237.38 0.945
3238.3 0.914
3239.21 0.914
3241.92 0.875
3242.79 0.868
3243.65 0.859
3244.53 0.883
3245.46 0.929
3246.48 1.016
3247.5 1.024
3248.53 1.031
3249.52 0.992
3250.5 0.977
3251.51 1.007
3252.52 1.016
3253.51 0.984
3254.47 0.961
3255.46 0.992
3256.48 1.016
3257.44 0.969
3258.41 0.961
3259.35 0.945
3260.28 0.93
3261.22 0.937
3262.13 0.914
3263.02 0.891
3263.91 0.883
3264.81 0.906
3265.76 0.945
3266.71 0.953
3267.66 0.954
3268.61 0.945
3269.56 0.953
3270.52 0.961
3271.52 1
3272.47 0.945
3273.38 0.907
3274.3 0.921
3275.21 0.914
3276.12 0.915
3277.05 0.929
3277.98 0.922
3278.91 0.938
3279.84 0.929
3280.79 0.946
3281.73 0.937
3282.66 0.938
3283.65 0.984
3284.6 0.953
3285.54 0.938
3286.45 0.914
3287.41 0.953
3288.38 0.976
3289.34 0.961
3290.29 0.946
3291.22 0.929
3292.19 0.977
3293.16 0.961
3294.08 0.929
3295.03 0.946
3296.01 0.984
3297.03 1.016
3298.01 0.976
3298.97 0.961
3299.96 0.992
3300.94 0.985
3301.94 0.992
3302.89 0.953
3303.93 1.039
3304.95 1.024
3305.96 1.007
3306.91 0.946
3307.86 0.953
3308.84 0.984
3309.83 0.992
3310.8 0.969
3311.77 0.969
3312.71 0.937
3313.67 0.961
3314.65 0.977
3315.62 0.969
3316.59 0.976
3317.55 0.953
3318.5 0.954
3319.42 0.921
3320.35 0.93
3321.31 0.961
3322.26 0.945
3323.21 0.953
3324.13 0.922
3325.07 0.938
3325.99 0.922
3326.91 0.922
3327.83 0.914
3328.79 0.961
3329.81 1.023
3330.88 1.07
3331.88 0.993
3332.84 0.968
3333.9 1.055
3334.98 1.078
3336.01 1.039
3337.02 1.008
3337.98 0.961
3338.94 0.953
3339.85 0.914
3340.79 0.938
3341.74 0.953
3342.71 0.968
3343.69 0.985
3344.66 0.961
3345.62 0.961
3346.55 0.929
3347.5 0.954
3348.43 0.929
3349.33 0.906
3350.21 0.875
3351.08 0.868
3351.95 0.875
3352.86 0.906
3353.84 0.984
3354.78 0.938
3355.76 0.984
3356.83 1.07
3357.97 1.133
3358.95 0.985
3359.91 0.961
3360.88 0.968
3361.85 0.969
3362.8 0.953
3363.74 0.938
3364.71 0.968
3365.69 0.985
3366.65 0.953
3367.59 0.945
3368.58 0.992
3369.58 0.993
3370.55 0.976
3371.48 0.93
3372.38 0.891
3373.26 0.882
3374.16 0.907
3375.08 0.921
3376.01 0.93
3376.96 0.945
3377.94 0.985
3378.91 0.961
3379.86 0.953
3380.82 0.961
3381.75 0.93
3382.68 0.929
3383.64 0.961
3384.62 0.977
3385.56 0.945
3386.51 0.953
3387.47 0.953
3388.48 1.008
3389.51 1.031
3390.52 1.016
3391.51 0.984
3392.47 0.961
3393.44 0.977
3394.4 0.953
3395.33 0.93
3396.25 0.922
3397.19 0.937
3398.13 0.945
3399.05 0.914
3399.98 0.93
3400.94 0.961
3401.91 0.977
3402.87 0.953
3403.82 0.953
3404.79 0.969
3405.73 0.937
3406.73 1
3407.73 1
3408.68 0.953
3409.64 0.961
3410.62 0.977
3411.61 0.992
3412.58 0.969
3413.52 0.945
3414.51 0.984
3415.47 0.961
3416.44 0.969
3417.38 0.945
3418.34 0.961
3419.3 0.961
3420.26 0.953
3421.21 0.953
3422.14 0.93
3423.08 0.945
3424.05 0.969
3425.01 0.953
3425.97 0.961
3426.98 1.016
3428.03 1.047
3429.04 1.008
3430.04 1
3431.02 0.984
3432.08 1.055
3433.07 0.992
3434.04 0.969
3435 0.961
3435.96 0.96
3436.88 0.922
3437.8 0.922
3438.73 0.93
3439.65 0.914
3440.58 0.937
3441.55 0.961
3442.5 0.954
3443.48 0.984
3444.48 0.992
3445.47 0.992
3446.44 0.977
3447.43 0.984
3448.38 0.953
3449.29 0.907
3450.16 0.875
3451.01 0.851
3451.84 0.828
3452.64 0.797
3453.45 0.813
3454.23 0.781
3455.02 0.789
3455.79 0.766
3456.53 0.742
3457.28 0.75
3458.01 0.726
3458.72 0.711
3459.4 0.68
3460.08 0.68
3460.76 0.679
3461.44 0.68
3462.09 0.656
3462.76 0.672
3463.41 0.649
3464.07 0.656
3464.69 0.625
3465.32 0.625
3465.94 0.625
3466.55 0.609
3467.18 0.625
3467.8 0.625
3468.43 0.625
3469.05 0.617
3469.7 0.657
3470.36 0.656
3471.03 0.672
3471.71 0.679
3472.41 0.696
3473.08 0.679
3473.78 0.696
3474.48 0.695
3475.21 0.734
3476.01 0.797
3476.87 0.86
3477.81 0.945
3478.82 1.008
3481.94 1.031
3482.9 0.961
3483.86 0.961
3484.81 0.953
3485.74 0.93
3486.65 0.906
3487.7 1.055
3488.79 1.086
3489.78 0.992
3490.75 0.969
3491.76 1.015
3492.74 0.977
3493.71 0.968
3494.66 0.954
3495.72 1.054
3496.8 1.078
3497.94 1.149
3499.02 1.078
3500.12 1.094
3501.23 1.117
3502.3 1.07
3503.32 1.016
3504.4 1.078
3505.44 1.047
3506.49 1.047
3507.51 1.023
3508.55 1.031
3509.66 1.118
3510.72 1.054
3511.74 1.024
3512.81 1.07
3513.83 1.016
3514.83 1
3515.76 0.937
3516.66 0.899
3517.55 0.89
3518.43 0.875
3519.3 0.875
3520.2 0.899
3521.24 1.039
3522.44 1.195
3523.55 1.109
3524.73 1.18
3525.84 1.117
3526.91 1.071
3527.94 1.031
3528.98 1.039
3530.05 1.07
3531.11 1.055
3532.15 1.039
3533.23 1.086
3534.3 1.062
3535.33 1.039
3536.34 1.008
3537.37 1.024
3538.4 1.031
3539.36 0.961
3540.38 1.016
3541.41 1.039
3542.45 1.039
3543.47 1.015
3544.48 1.016
3545.47 0.984
3546.4 0.93
3547.35 0.953
3548.38 1.031
3549.47 1.086
3550.5 1.032
3551.51 1.007
3552.55 1.047
3553.6 1.047
3554.62 1.016
3555.58 0.968
3556.58 1
3557.58 1
3558.55 0.969
3559.51 0.953
3560.48 0.977
3561.45 0.969
3562.39 0.937
3563.33 0.945
3564.29 0.954
3565.22 0.929
3566.12 0.907
3567.05 0.921
3568.01 0.969
3568.97 0.953
3569.91 0.946
3570.91 1
3571.91 1
3572.89 0.976
3573.83 0.945
3574.8 0.961
3575.76 0.969
3576.72 0.953
3577.66 0.946
3578.65 0.984
3579.66 1.008
3580.64 0.984
3581.62 0.985
3582.62 0.992
3583.64 1.023
3584.62 0.977
3585.59 0.976
3586.61 1.016
3587.62 1.016
3588.55 0.921
3589.44 0.899
3590.3 0.851
3591.16 0.86
3591.98 0.828
3592.82 0.836
3593.7 0.883
3594.66 0.953
3595.66 1.008
3596.66 1
3597.66 0.992
3598.75 1.094
3599.78 1.031
3600.79 1.008
3601.76 0.976
3602.8 1.031
3603.83 1.032
3604.85 1.023
3605.85 1
3606.94 1.094
3608.02 1.078
3609.06 1.039
3610.08 1.023
3611.13 1.047
3612.2 1.071
3613.24 1.039
3614.27 1.031
3615.28 1.008
3616.28 1
3617.26 0.984
3618.24 0.977
3619.17 0.929
3620.16 0.985
3621.15 0.992
3622.1 0.953
3623.07 0.969
3624.04 0.969
3625.02 0.984
3625.98 0.953
3626.89 0.914
3627.85 0.961
3628.83 0.977
3629.8 0.968
3630.72 0.922
3631.66 0.938
3632.63 0.976
3633.59 0.961
3634.55 0.953
3635.5 0.954
3636.48 0.984
3637.47 0.984
3638.46 0.992
3639.41 0.954
3640.4 0.984
3641.33 0.937
3642.26 0.922
3643.18 0.922
3644.14 0.961
3645.16 1.016
3646.15 0.992
3647.13 0.984
3648.15 1.016
3649.19 1.039
3650.21 1.023
3651.2 0.993
3652.2 1
3653.23 1.031
3654.24 1.008
3655.23 0.984
3656.2 0.977
3657.19 0.984
3658.16 0.977
3659.12 0.961
3660.09 0.968
3661.06 0.969
3662 0.938
3662.9 0.898
3663.81 0.914
3664.76 0.945
3665.73 0.969
3666.69 0.961
3667.62 0.93
3668.6 0.984
3669.6 1
3670.61 1.008
3671.57 0.961
3672.54 0.969
3673.51 0.968
3674.46 0.953
3675.4 0.938
3676.36 0.961
3677.32 0.961
3678.26 0.937
3679.16 0.907
3680.12 0.953
3681.08 0.961
3682.03 0.953
3682.96 0.929
3683.88 0.922
3684.79 0.907
3685.66 0.867
3686.49 0.836
3687.33 0.836
3688.16 0.836
3689 0.836
3689.82 0.82
3690.65 0.828
3691.5 0.852
3692.35 0.851
3693.19 0.836
3694.08 0.891
3695.04 0.961
3696.05 1.007
3697.11 1.063
3698.16 1.047
3699.2 1.047
3700.26 1.054
3701.32 1.063
3702.36 1.039
3703.38 1.023
3704.46 1.078
3705.55 1.086
3706.53 0.985
3707.46 0.929
3708.44 0.977
3709.42 0.984
3710.39 0.969
3711.33 0.938
3712.3 0.976
3713.33 1.031
3714.34 1.008
3715.31 0.969
3716.26 0.953
3717.23 0.969
3718.18 0.945
3719.12 0.938
3720.06 0.945
3721.06 1
3722.15 1.086
3723.29 1.141
3724.3 1.015
3725.33 1.031
3726.41 1.079
3727.46 1.046
3728.44 0.977
3729.44 1
3730.44 1.008
3731.52 1.078
3732.53 1.008
3733.58 1.047
3734.63 1.054
3735.62 0.985
3736.57 0.953
3737.54 0.969
3738.46 0.921
3739.34 0.883
3740.19 0.852
3741.07 0.875
3742.01 0.945
3743 0.985
3744.02 1.023
3745.1 1.078
3746.17 1.07
3747.25 1.079
3748.28 1.031
3749.32 1.039
3750.34 1.023
3751.32 0.977
3752.32 1
3753.33 1.008
3754.33 1.007
3755.3 0.969
3756.28 0.977
3757.28 1
3758.3 1.015
3759.26 0.961
3760.2 0.946
3761.16 0.961
3762.08 0.921
3762.98 0.899
3763.91 0.922
3764.87 0.961
3765.84 0.976
3766.78 0.938
3767.73 0.945
3768.68 0.953
3769.66 0.985
3770.69 1.031
3771.68 0.984
3772.68 1
3773.72 1.039
3774.76 1.047
3775.75 0.985
3776.76 1.007
3777.8 1.047
3778.8 0.992
3779.77 0.977
3780.71 0.937
3781.67 0.961
3782.58 0.907
3783.47 0.89
3784.33 0.867
3785.19 0.86
3786.07 0.875
3787.01 0.945
3788.01 0.992
3789.05 1.039
3790.08 1.039
3791.11 1.024
3792.09 0.984
3793.04 0.946
3794 0.961
3794.98 0.984
3795.91 0.93
3796.84 0.929
3797.83 0.992
3798.81 0.977
3799.78 0.969
3800.73 0.945
3801.72 0.992
3802.73 1.008
3803.7 0.977
3804.66 0.953
3805.65 0.992
3806.66 1.016
3807.63 0.968
3808.55 0.922
3809.49 0.938
3810.42 0.929
3811.38 0.961
3812.33 0.953
3813.31 0.977
3814.33 1.023
3815.3 0.969
3816.29 0.985
3817.29 1
3818.31 1.023
3819.29 0.977
3820.23 0.937
3821.19 0.969
3822.17 0.976
3823.13 0.961
3824.1 0.969
3825.12 1.024
3826.15 1.023
3827.15 1
3828.17 1.023
3829.16 0.993
3830.13 0.968
3831.07 0.938
3832.02 0.953
3833.03 1.008
3834.04 1.008
3835.02 0.984
3836 0.977
3837.01 1.015
3838.05 1.031
3839.05 1
3840.02 0.977
3841.06 1.039
3842.1 1.039
3843.1 1
3844.07 0.969
3845.07 1
3846.12 1.055
3847.14 1.015
3848.12 0.985
3849.14 1.015
3850.11 0.969
3851.02 0.914
3851.91 0.891
3852.79 0.875
3853.64 0.851
3854.49 0.852
3855.33 0.836
3856.19 0.859
3857.07 0.883
3857.99 0.922
3858.9 0.906
3859.78 0.883
3860.69 0.906
3861.62 0.93
3862.57 0.953
3863.58 1.015
3864.5 0.915
3865.48 0.984
3866.5 1.016
3867.54 1.039
3868.58 1.046
3869.62 1.04
3870.68 1.054
3871.73 1.055
3872.72 0.984
3873.68 0.961
3874.6 0.922
3875.55 0.945
3876.48 0.938
3877.43 0.945
3878.33 0.906
3879.19 0.86
3880.05 0.859
3880.91 0.852
3881.78 0.875
3882.72 0.937
3883.66 0.946
3884.68 1.015
3885.75 1.071
3886.8 1.046
3887.8 1
3888.83 1.039
3889.88 1.047
3890.94 1.055
3891.93 0.992
3892.94 1.008
3893.95 1.016
3894.98 1.023
3895.94 0.969
3896.91 0.961
3897.95 1.047
3898.98 1.023
3899.98 1
3900.94 0.969
3901.97 1.023
3902.98 1.016
3904.05 1.062
3905.04 0.993
3906.08 1.046
3907.02 0.938
3907.94 0.914
3908.8 0.867
3909.68 0.875
3910.61 0.93
3911.62 1.008
3912.58 0.968
3913.54 0.954
3914.52 0.984
3915.51 0.984
3916.48 0.977
3917.45 0.969
3918.46 1.007
3919.43 0.969
3920.41 0.985
3921.43 1.015
3922.43 1
3923.43 1
3924.44 1.008
3925.46 1.023
3926.51 1.055
3927.58 1.063
3928.58 1.007
3929.62 1.032
3930.66 1.047
3931.71 1.046
3932.73 1.016
3933.76 1.031
3934.8 1.039
3935.76 0.961
3936.66 0.907
3937.55 0.89
3938.44 0.891
3939.39 0.945
3940.42 1.031
3941.42 1
3942.51 1.086
3943.57 1.063
3944.59 1.023
3945.54 0.946
3946.52 0.984
3947.51 0.984
3948.5 0.993
3949.45 0.953
3950.43 0.976
3951.44 1.016
3952.47 1.023
3953.46 0.992
3954.44 0.985
3955.44 1
3956.44 1
3957.41 0.961
3958.41 1
3959.43 1.023
3960.44 1.008
3961.4 0.961
3962.38 0.984
3963.38 0.993
3964.32 0.945
3965.23 0.914
3966.12 0.891
3967.01 0.882
3967.9 0.891
3968.77 0.875
3969.69 0.914
3970.73 1.039
3971.8 1.078
3972.88 1.071
3973.88 1.007
3974.96 1.078
3976.05 1.094
3977.07 1.016
3978.05 0.984
3979.08 1.031
3980.15 1.063
3981.18 1.031
3982.19 1.008
3983.23 1.047
3984.29 1.055
3985.31 1.023
3986.28 0.969
3987.23 0.953
3988.24 1.008
3989.27 1.031
3990.29 1.016
3991.35 1.062
3992.47 1.117
3993.54 1.071
3994.58 1.039
3995.62 1.039
3996.66 1.039
3997.64 0.984
3998.58 0.945
3999.58 1
4000.58 1
4001.55 0.969
4002.52 0.969
4003.54 1.016
4004.58 1.039
4005.51 0.937
4006.43 0.914
4007.36 0.93
4008.36 1
4009.37 1.008
4010.35 0.984
4011.35 1
4012.36 1.008
4013.34 0.984
4014.33 0.992
4015.33 1
4016.36 1.024
4017.38 1.016
4018.33 0.953
4019.29 0.961
4020.28 0.992
4021.26 0.976
4022.19 0.93
4023.13 0.945
4024.08 0.946
4025.01 0.937
4025.94 0.93
4026.9 0.953
4027.91 1.016
4028.95 1.039
4029.95 1
4030.99 1.039
4032.07 1.078
4033.13 1.062
4034.15 1.016
4035.18 1.031
4036.22 1.039
4037.26 1.047
4038.23 0.961
4039.19 0.961
4040.19 1.008
4041.18 0.984
4042.13 0.953
4043.1 0.969
4044.08 0.984
4045.05 0.961
4045.97 0.922
4046.88 0.914
4047.76 0.875
4048.63 0.875
4049.51 0.875
4050.38 0.875
4051.27 0.891
4052.23 0.961
4053.25 1.016
4054.19 0.937
4055.14 0.953
4056.15 1.008
4057.15 1
4058.15 1
4059.14 0.992
4060.19 1.047
4061.2 1.016
4062.19 0.992
4063.19 1
4064.24 1.047
4065.3 1.062
4066.32 1.016
4067.33 1.008
4068.41 1.086
4069.53 1.117
4070.53 1
4071.56 1.031
4072.66 1.102
4073.73 1.062
4074.73 1.008
4075.73 1
4076.73 1
4077.69 0.961
4078.62 0.922
4079.51 0.89
4080.38 0.868
4081.17 0.796
4081.95 0.782
4082.73 0.781
4083.51 0.773
4084.31 0.805
4085.11 0.797
4085.91 0.797
4086.69 0.789
4087.48 0.781
4088.25 0.774
4089.01 0.757
4089.75 0.743
4090.48 0.734
4091.19 0.711
4091.9 0.703
4092.6 0.703
4093.27 0.672
4093.96 0.687
4094.62 0.665
4095.29 0.664
4095.94 0.648
4096.58 0.648
4097.23 0.641
4097.88 0.649
4098.51 0.64
4099.15 0.633
4099.78 0.633
4100.41 0.633
4101.05 0.632
4101.68 0.633
4102.33 0.649
4102.96 0.632
4103.6 0.641
4104.24 0.641
4104.88 0.64
4105.53 0.649
4106.19 0.656
4106.85 0.664
4107.51 0.664
4108.16 0.641
4108.82 0.664
4109.46 0.64
4110.11 0.649
4110.74 0.633
4111.39 0.648
4112.03 0.641
4112.69 0.656
4113.34 0.656
4114.01 0.672
4114.67 0.656
4115.33 0.657
4115.98 0.648
4116.64 0.664
4117.29 0.649
4117.94 0.648
4118.59 0.656
4119.24 0.649
4119.88 0.64
4120.51 0.633
4121.16 0.649
4121.8 0.632
4122.43 0.633
4123.07 0.641
4123.71 0.64
4124.33 0.625
4124.96 0.625
4125.59 0.633
4126.24 0.649
4126.88 0.633
4127.53 0.656
4128.17 0.64
4128.8 0.633
4129.44 0.633
4130.07 0.633
4130.7 0.633
4131.33 0.632
4131.98 0.649
4132.62 0.633
4133.26 0.648
4133.92 0.656
4134.56 0.641
4135.2 0.641
4135.85 0.648
4136.49 0.641
4137.15 0.656
4137.79 0.641
4138.44 0.656
4139.11 0.664
4139.77 0.664
4140.43 0.656
4141.09 0.664
4141.75 0.657
4142.41 0.656
4143.05 0.64
4143.69 0.641
4144.33 0.641
4144.98 0.656
4145.66 0.672
4146.36 0.703
4147.06 0.703
4147.78 0.719
4148.48 0.695
4149.16 0.688
4149.83 0.671
4150.53 0.696
4151.21 0.679
4151.91 0.696
4152.62 0.719
4153.41 0.789
4154.19 0.781
4154.98 0.781
4155.74 0.766
4156.51 0.765
4157.28 0.774
4158.02 0.742
4158.76 0.734
4159.47 0.711
4160.18 0.711
4160.89 0.711
4161.59 0.703
4162.27 0.68
4162.96 0.687
4163.63 0.672
4164.3 0.672
4164.98 0.68
4165.68 0.695
4166.39 0.711
4167.11 0.719
4167.85 0.742
4168.58 0.727
4169.31 0.734
4170.03 0.719
4170.76 0.726
4171.46 0.703
4172.17 0.711
4172.86 0.688
4173.55 0.687
4174.23 0.68
4174.91 0.688
4175.58 0.664
4176.26 0.679
4176.91 0.657
4177.57 0.656
4178.22 0.648
4178.88 0.657
4179.52 0.648
4180.19 0.664
4180.86 0.672
4181.55 0.695
4182.23 0.68
4182.92 0.687
4183.6 0.68
4184.28 0.68
4184.94 0.656
4185.61 0.672
4186.27 0.664
4186.98 0.711
4187.68 0.695
4188.41 0.727
4189.12 0.711
4189.85 0.734
4190.56 0.711
4191.29 0.727
4192.01 0.718
4192.71 0.703
4193.42 0.711
4194.13 0.711
4194.84 0.711
4195.57 0.727
4196.3 0.734
4197.02 0.719
4197.76 0.734
4198.48 0.727
4199.21 0.726
4199.93 0.719
4200.67 0.742
4201.4 0.727
4202.12 0.727
4202.83 0.71
4203.55 0.719
4204.27 0.719
4205.02 0.75
4205.8 0.773
4206.57 0.774
4207.33 0.765
4208.08 0.743
4208.82 0.742
4209.59 0.773
4210.38 0.789
4211.18 0.797
4211.98 0.805
4212.82 0.836
4213.73 0.906
4214.56 0.836
4215.38 0.82
4216.16 0.774
4216.91 0.758
4217.64 0.726
4218.38 0.735
4219.15 0.773
4219.91 0.758
4220.68 0.773
4221.44 0.766
4222.21 0.765
4222.96 0.75
4223.72 0.758
4224.46 0.742
4225.2 0.743
4225.94 0.742
4226.69 0.75
4227.45 0.758
4228.21 0.757
4228.97 0.758
4229.71 0.742
4230.45 0.743
4231.17 0.718
4231.91 0.743
4232.66 0.75
4233.41 0.75
4234.19 0.773
4234.94 0.758
4235.7 0.758
4236.45 0.75
4237.22 0.765
4237.98 0.766
4238.76 0.773
4239.53 0.774
4240.26 0.734
4240.99 0.727
4241.71 0.718
4242.44 0.735
4243.2 0.758
4244.01 0.804
4244.81 0.805
4245.62 0.805
4246.4 0.781
4247.17 0.773
4247.95 0.782
4248.71 0.757
4249.44 0.727
4250.16 0.719
4250.86 0.703
4251.55 0.687
4252.27 0.727
4253.01 0.742
4253.76 0.742
4254.51 0.758
4255.25 0.735
4256 0.75
4256.72 0.718
4257.44 0.719
4258.15 0.711
4258.85 0.703
4259.57 0.719
4260.27 0.703
4260.99 0.719
4261.72 0.726
4262.47 0.75
4263.2 0.735
4263.96 0.757
4264.69 0.727
4265.43 0.742
4266.16 0.727
4266.88 0.726
4267.62 0.743
4268.43 0.804
4269.27 0.844
4270.12 0.844
4270.94 0.828
4271.79 0.844
4272.62 0.828
4273.41 0.797
4274.22 0.804
4275.04 0.821
4275.84 0.804
4276.66 0.821
4277.49 0.828
4278.28 0.789
4279.07 0.789
4279.88 0.805
4280.69 0.82
4281.52 0.828
4282.35 0.828
4283.15 0.797
4283.93 0.781
4284.73 0.805
4285.57 0.836
4286.39 0.82
4287.2 0.813
4288 0.797
4288.87 0.867
4289.73 0.859
4290.63 0.906
4291.48 0.844
4292.31 0.836
4293.11 0.797
4293.89 0.781
4294.64 0.75
4295.38 0.735
4296.11 0.734
4296.81 0.703
4297.52 0.711
4298.21 0.687
4298.91 0.696
4299.57 0.664
4300.27 0.703
4300.95 0.68
4301.63 0.679
4302.29 0.657
4302.94 0.656
4303.58 0.633
4304.23 0.648
4304.88 0.649
4305.54 0.664
4306.2 0.664
4306.87 0.664
4307.53 0.664
4308.2 0.672
4308.85 0.648
4309.51 0.664
4310.16 0.649
4310.76 0.601
4311.38 0.61
4312 0.625
4312.62 0.625
4313.23 0.609
4313.85 0.617
4314.45 0.602
4315.08 0.625
4315.69 0.609
4316.31 0.625
4316.92 0.609
4317.55 0.625
4318.17 0.625
4318.79 0.618
4319.41 0.617
4320.03 0.625
4320.66 0.625
4321.29 0.633
4321.92 0.632
4322.55 0.633
4323.19 0.641
4323.83 0.633
4324.46 0.632
4325.09 0.633
4325.73 0.641
4326.37 0.633
4327 0.633
4327.64 0.64
4328.27 0.633
4328.91 0.641
4329.54 0.625
4330.19 0.648
4330.83 0.641
4331.48 0.656
4332.13 0.648
4332.79 0.657
4333.44 0.648
4334.12 0.68
4334.8 0.687
4335.49 0.688
4336.16 0.672
4336.85 0.687
4337.52 0.672
4338.19 0.672
4338.86 0.664
4339.53 0.672
4340.19 0.664
4340.86 0.664
4341.53 0.672
4342.22 0.687
4342.91 0.688
4343.58 0.679
4344.24 0.657
4344.91 0.672
4345.55 0.64
4346.19 0.641
4346.83 0.633
4347.48 0.648
4348.14 0.664
4349.5 0.68
4350.2 0.703
4350.88 0.679
4351.59 0.711
4352.26 0.672
4352.95 0.688
4353.62 0.664
4354.29 0.672
4354.91 0.625
4355.56 0.648
4356.18 0.617
4356.79 0.61
4357.41 0.625
4358.04 0.625
4358.67 0.632
4359.29 0.618
4359.92 0.632
4360.55 0.625
4361.17 0.625
4361.78 0.61
4362.41 0.633
4363.04 0.625
4363.66 0.617
4364.26 0.609
4364.89 0.625
4365.51 0.617
4366.13 0.625
4366.76 0.633
4367.39 0.625
4368.01 0.625
4368.64 0.625
4369.28 0.641
4369.92 0.64
4371.22 0.64
4371.88 0.664
4372.55 0.672
4373.22 0.664
4373.88 0.657
4374.53 0.656
4375.18 0.648
4375.83 0.656
4376.51 0.672
4377.23 0.727
4377.97 0.734
4378.71 0.742
4379.44 0.735
4380.2 0.758
4380.95 0.75
4381.73 0.781
4382.51 0.781
4383.29 0.774
4384.1 0.812
4384.92 0.82
4385.73 0.805
4386.54 0.813
4387.32 0.781
4388.11 0.789
4388.88 0.766
4389.66 0.781
4390.43 0.773
4391.19 0.766
4391.98 0.781
4392.76 0.781
4393.56 0.805
4394.33 0.773
4395.1 0.766
4395.86 0.758
4396.57 0.711
4397.29 0.719
4398 0.711
4398.72 0.718
4399.42 0.703
4400.13 0.711
4400.82 0.688
4401.51 0.687
4402.22 0.711
4402.98 0.758
4403.75 0.774
4404.57 0.82
4405.45 0.883
4406.29 0.836
4407.14 0.851
4408.02 0.883
4408.95 0.93
4409.88 0.929
4410.77 0.891
4411.66 0.883
4412.57 0.914
4413.45 0.883
4414.3 0.851
4415.14 0.836
4415.96 0.82
4416.77 0.813
4417.58 0.812
4418.36 0.774
4419.18 0.82
4419.98 0.805
4420.77 0.789
4421.58 0.805
4422.38 0.797
4423.14 0.765
4423.89 0.75
4424.64 0.75
4425.39 0.75
4426.19 0.797
4427.03 0.844
4427.91 0.883
4428.83 0.914
4429.76 0.937
4430.69 0.922
4431.59 0.906
4432.49 0.899
4433.41 0.922
4434.38 0.961
4435.3 0.929
4436.21 0.906
4437.1 0.891
4438.02 0.922
4438.89 0.867
4439.73 0.844
4440.58 0.844
4441.39 0.812
4442.19 0.805
4442.97 0.773
4443.73 0.766
4444.53 0.797
4445.3 0.773
4446.08 0.781
4446.85 0.766
4447.62 0.774
4448.44 0.82
4449.3 0.859
4450.19 0.891
4451.08 0.89
4451.98 0.899
4452.91 0.922
4453.76 0.851
4454.63 0.875
4455.54 0.907
4456.48 0.945
4457.41 0.922
4458.34 0.937
4459.3 0.953
4460.26 0.969
4461.2 0.938
4462.17 0.968
4463.11 0.938
4464.04 0.93
4464.94 0.906
4465.88 0.937
4466.79 0.907
4467.66 0.867
4468.52 0.867
4469.38 0.859
4470.23 0.844
4471.05 0.828
4471.91 0.852
4472.77 0.867
4473.6 0.828
4474.45 0.852
4475.27 0.82
4476.08 0.805
4476.87 0.789
4477.64 0.773
4478.41 0.774
4479.15 0.734
4479.9 0.75
4480.6 0.703
4481.31 0.711
4482.01 0.703
4482.73 0.711
4483.47 0.742
4484.23 0.766
4484.99 0.758
4485.76 0.773
4486.59 0.828
4487.44 0.852
4488.3 0.859
4489.18 0.875
4490.08 0.899
4491.01 0.937
4491.95 0.938
4492.86 0.906
4493.8 0.945
4494.8 1
4495.79 0.985
4496.74 0.953
4497.72 0.976
4498.7 0.985
4499.72 1.015
4500.71 0.992
4501.69 0.977
4502.62 0.938
4503.57 0.945
4504.48 0.914
4505.4 0.914
4506.29 0.891
4507.22 0.929
4508.18 0.961
4509.12 0.946
4510.05 0.929
4511.04 0.985
4512.05 1.007
4513.03 0.985
4513.98 0.953
4515 1.016
4515.98 0.984
4516.95 0.969
4517.97 1.015
4518.99 1.024
4519.99 1
4520.98 0.984
4522.01 1.039
4523.05 1.031
4524.03 0.985
4525 0.969
4525.98 0.984
4527 1.016
4527.98 0.984
4528.98 0.992
4529.97 0.992
4530.91 0.946
4531.94 1.023
4532.89 0.953
4533.83 0.945
4534.77 0.938
4535.73 0.961
4536.7 0.969
4537.64 0.937
4538.59 0.953
4539.55 0.953
4540.51 0.969
4541.47 0.953
4542.47 1
4543.48 1.008
4544.46 0.984
4545.48 1.024
4546.53 1.047
4547.58 1.054
4548.6 1.016
4549.63 1.031
4550.66 1.024
4551.71 1.054
4552.73 1.016
4553.74 1.016
4554.76 1.023
4555.82 1.055
4556.88 1.062
4557.92 1.039
4558.94 1.016
4559.93 0.992
4560.94 1.016
4561.98 1.031
4562.98 1.008
4564.01 1.023
4565.05 1.039
4566.1 1.055
4567.1 1
4568.12 1.016
4569.14 1.023
4570.17 1.031
4571.15 0.977
4572.12 0.969
4573.1 0.984
4574.12 1.024
4575.08 0.96
4576.08 0.993
4577.09 1.015
4578.12 1.024
4579.11 0.992
4580.17 1.062
4581.22 1.047
4582.26 1.039
4583.26 1
4584.27 1.016
4585.32 1.047
4586.36 1.039
4587.33 0.976
4588.36 1.024
4589.37 1.008
4590.4 1.031
4591.36 0.961
4592.32 0.961
4593.26 0.945
4594.17 0.906
4595.02 0.852
4595.88 0.859
4596.76 0.875
4597.61 0.852
4598.48 0.875
4599.34 0.859
4600.23 0.891
4601.16 0.93
4602.13 0.968
4603.06 0.93
4603.98 0.922
4604.91 0.922
4605.86 0.953
4606.8 0.945
4607.73 0.93
4608.66 0.93
4609.62 0.961
4610.59 0.968
4611.55 0.961
4612.54 0.985
4613.57 1.031
4614.66 1.094
4615.69 1.023
4616.67 0.984
4617.66 0.985
4618.66 1.008
4619.66 0.992
4620.58 0.922
4621.51 0.929
4622.44 0.938
4623.4 0.953
4624.36 0.961
4625.33 0.969
4626.41 1.078
4627.58 1.172
4628.68 1.101
4629.79 1.11
4630.94 1.148
4632.04 1.102
4633.04 1
4634.02 0.984
4635.02 1
4636.02 1
4637.01 0.992
4638.06 1.047
4639.17 1.109
4640.23 1.063
4641.25 1.016
4642.29 1.039
4643.32 1.031
4644.31 0.992
4645.32 1.008
4646.4 1.078
4647.47 1.07
4648.55 1.086
4649.76 1.203
4650.88 1.125
4651.96 1.078
4653.01 1.047
4654.06 1.055
4655.1 1.039
4656.05 0.953
4657.02 0.969
4658.08 1.055
4659.17 1.093
4660.19 1.024
4661.29 1.094
4662.32 1.031
4663.33 1.015
4664.33 1
4665.37 1.032
4666.41 1.047
4667.41 0.992
4668.41 1.008
4669.44 1.031
4670.44 1
4671.41 0.969
4672.4 0.984
4673.45 1.055
4674.53 1.078
4675.55 1.015
4676.56 1.016
4677.57 1.008
4678.56 0.992
4679.51 0.945
4680.46 0.953
4681.46 1
4682.46 1
4683.41 0.946
4684.34 0.937
4685.38 1.032
4686.39 1.015
4687.33 0.945
4688.26 0.922
4689.18 0.922
4690.13 0.953
4691.06 0.93
4691.98 0.914
4692.93 0.953
4693.95 1.024
4695.1 1.148
4696.26 1.164
4697.43 1.164
4698.62 1.196
4699.82 1.195
4700.94 1.125
4702.11 1.164
4703.26 1.156
4704.37 1.102
4705.44 1.078
4706.61 1.164
4707.73 1.117
4708.76 1.031
4709.75 0.993
4710.79 1.039
4711.79 1
4712.73 0.945
4713.66 0.93
4714.65 0.984
4715.62 0.977
4716.58 0.953
4717.56 0.984
4718.58 1.016
4719.71 1.132
4720.81 1.102
4721.94 1.133
4723.08 1.14
4724.17 1.086
4725.17 1
4726.17 1
4727.19 1.024
4728.22 1.023
4729.23 1.016
4730.25 1.016
4731.3 1.054
4732.34 1.039
4733.38 1.032
4734.49 1.117
4735.64 1.148
4736.69 1.047
4737.76 1.07
4738.82 1.063
4739.84 1.023
4740.85 1.008
4741.92 1.07
4743.06 1.141
4744.18 1.117
4745.3 1.117
4746.45 1.157
4747.54 1.086
4748.55 1.015
4749.58 1.024
4750.63 1.054
4751.66 1.024
4752.6 0.945
4753.51 0.906
4754.39 0.883
4755.26 0.867
4756.12 0.868
4757.02 0.898
4757.94 0.914
4758.84 0.906
4759.73 0.891
4760.66 0.922
4761.61 0.953
4762.54 0.93
4763.43 0.89
4764.36 0.93
4765.29 0.93
4766.22 0.929
4767.11 0.891
4768.01 0.898
4768.88 0.875
4769.77 0.891
4770.64 0.867
4771.52 0.883
4772.51 0.992
4773.64 1.125
4774.79 1.149
4775.94 1.148
4777.09 1.156
4778.24 1.149
4779.38 1.14
4780.44 1.063
4781.52 1.078
4782.66 1.141
4783.74 1.078
4784.73 0.992
4785.69 0.953
4786.66 0.977
4787.62 0.953
4788.55 0.929
4789.46 0.914
4790.41 0.946
4791.37 0.961
4792.3 0.929
4793.19 0.899
4794.16 0.961
4795.23 1.07
4796.36 1.133
4797.47 1.109
4798.69 1.219
4799.88 1.195
4800.99 1.11
4802.12 1.133
4803.27 1.148
4804.35 1.078
4805.38 1.024
4806.5 1.125
4807.58 1.085
4808.62 1.032
4809.66 1.039
4810.76 1.109
4811.86 1.094
4812.88 1.023
4813.91 1.024
4814.98 1.078
4816.05 1.07
4817.05 1
4818.12 1.063
4819.19 1.078
4820.22 1.023
4821.21 0.992
4822.23 1.024
4823.26 1.031
4824.26 0.992
4825.27 1.016
4826.41 1.133
4827.48 1.078
4828.46 0.976
4829.45 0.993
4830.53 1.078
4831.54 1.008
4832.5 0.961
4833.51 1.007
4834.6 1.094
4835.8 1.203
4836.91 1.11
4837.98 1.07
4839.13 1.148
4840.24 1.11
4841.28 1.039
4842.34 1.062
4843.38 1.039
4844.41 1.024
4845.4 0.992
4846.43 1.031
4847.51 1.086
4848.6 1.086
4849.62 1.024
4850.7 1.078
4851.85 1.148
4852.87 1.016
4853.89 1.023
4854.92 1.031
4856.01 1.086
4857.05 1.039
4858.08 1.032
4859.12 1.047
4860.15 1.023
4861.15 1
4862.13 0.984
4863.2 1.071
4864.26 1.062
4865.25 0.985
4866.2 0.953
4867.15 0.945
4868.11 0.961
4869.05 0.945
4869.99 0.938
4871.01 1.015
4872.16 1.149
4873.27 1.117
4874.41 1.133
4875.56 1.156
4876.66 1.094
4877.67 1.015
4878.7 1.032
4879.74 1.039
4880.74 1
4881.76 1.015
4882.83 1.078
4883.85 1.016
4884.82 0.969
4885.81 0.992
4886.8 0.984
4887.8 1
4888.75 0.954
4889.71 0.96
4890.69 0.985
4891.74 1.047
4892.81 1.07
4893.89 1.078
4895.02 1.133
4896.09 1.07
4897.12 1.024
4898.11 0.992
4899.16 1.047
4900.22 1.062
4901.21 0.992
4902.24 1.032
4903.32 1.078
4904.36 1.039
4905.38 1.016
4906.44 1.07
4907.5 1.055
4908.52 1.023
4909.48 0.961
4910.53 1.047
4911.61 1.078
4912.7 1.094
4913.76 1.062
4914.82 1.055
4915.93 1.109
4916.99 1.063
4917.99 1
4919.07 1.078
4920.09 1.023
4921.08 0.985
4922.05 0.968
4923.05 1
4924.24 1.196
4925.28 1.039
4926.22 0.937
4927.15 0.93
4928.06 0.914
4929.01 0.945
4929.95 0.946
4930.9 0.945
4931.83 0.937
4932.83 1
4933.91 1.071
4934.92 1.015
4935.9 0.977
4936.94 1.039
4938.05 1.109
4939.19 1.149
4940.31 1.117
4941.43 1.117
4942.59 1.164
4943.69 1.094
4944.79 1.102
4945.89 1.101
4946.93 1.039
4947.97 1.039
4949.05 1.086
4950.07 1.016
4950.99 0.922
4951.92 0.929
4952.86 0.938
4953.8 0.937
4954.7 0.907
4955.62 0.922
4956.61 0.984
4957.69 1.078
4958.84 1.156
4959.94 1.094
4961.09 1.156
4962.3 1.203
4963.39 1.094
4964.55 1.156
4965.7 1.157
4966.77 1.07
4967.78 1.008
4968.89 1.109
4970.05 1.156
4971.12 1.079
4972.18 1.054
4973.3 1.125
4974.49 1.188
4975.62 1.133
4976.7 1.078
4977.83 1.125
4978.98 1.148
4980.04 1.063
4981.07 1.031
4982.11 1.039
4983.14 1.031
4984.13 0.992
4985.13 1
4986.19 1.063
4987.31 1.117
4988.35 1.039
4989.36 1.008
4990.44 1.086
4991.43 0.984
4992.34 0.914
4993.24 0.899
4994.15 0.906
4995.06 0.914
4995.98 0.922
4996.88 0.898
4997.85 0.969
4998.88 1.024
4999.93 1.054
5001.01 1.086
5002.18 1.164
5003.36 1.18
5004.49 1.133
5005.62 1.133
5006.77 1.148
5007.82 1.047
5008.82 1
5009.9 1.078
5011.02 1.125
5012.09 1.07
5013.17 1.078
5014.31 1.141
5015.49 1.18
5016.55 1.054
5017.68 1.133
5018.9 1.219
5020.05 1.148
5021.1 1.055
5022.2 1.102
5023.37 1.164
5024.52 1.156
5025.63 1.109
5026.86 1.227
5028.01 1.148
5029.1 1.094
5030.16 1.055
5031.25 1.094
5032.37 1.117
5033.37 1
5034.44 1.07
5035.51 1.078
5036.54 1.024
5037.55 1.007
5038.56 1.016
5039.59 1.031
5040.58 0.992
5041.55 0.969
5042.61 1.055
5043.64 1.031
5044.63 0.992
5045.65 1.016
5046.77 1.125
5047.92 1.148
5048.97 1.047
5050.01 1.047
5051.09 1.078
5052.12 1.024
5053.09 0.976
5054.11 1.016
5055.15 1.039
5056.2 1.055
5057.19 0.992
5058.25 1.055
5059.34 1.093
5060.44 1.102
5061.45 1.008
5062.42 0.968
5063.43 1.008
5064.44 1.016
5065.41 0.961
5066.32 0.914
5067.28 0.961
5068.23 0.945
5069.16 0.938
5070.11 0.945
5071.1 0.992
5072.17 1.07
5073.22 1.047
5074.25 1.032
5075.36 1.109
5076.51 1.148
5077.58 1.071
5078.6 1.023
5079.69 1.086
5080.76 1.07
5081.8 1.047
5082.88 1.078
5083.98 1.094
5085.05 1.078
5086.05 1
5087.06 1.008
5088.11 1.047
5089.12 1.008
5090.1 0.984
5091.12 1.024
5092.23 1.109
5093.38 1.141
5094.45 1.078
5095.49 1.039
5096.55 1.062
5097.58 1.024
5098.57 0.992
5099.65 1.078
5100.71 1.062
5101.73 1.024
5102.72 0.984
5103.8 1.078
5104.81 1.016
5105.81 1
5106.78 0.969
5107.8 1.023
5108.87 1.063
5109.99 1.125
5111.07 1.078
5112.12 1.055
5113.23 1.109
5114.3 1.07
5115.34 1.039
5116.38 1.032
5117.47 1.093
5118.53 1.063
5119.54 1.008
5120.54 1
5121.6 1.062
5122.57 0.969
5123.5 0.93
5124.39 0.89
5125.33 0.938
5126.31 0.984
5127.27 0.961
5128.22 0.945
5129.22 1
5130.3 1.078
5131.4 1.102
5132.48 1.078
5133.62 1.149
5135.98 1.156
5137.08 1.094
5138.19 1.117
5140.39 1.047
5141.39 1
5142.39 1
5143.41 1.024
5144.48 1.07
5145.5 1.016
5146.45 0.953
5147.39 0.937
5148.38 0.992
5149.3 0.914
5150.17 0.875
5151.04 0.868
5151.88 0.836
5152.71 0.835
5153.51 0.797
5154.29 0.782
5155.06 0.773
5155.82 0.758
5156.55 0.734
5158.01 0.718
5158.73 0.719
5159.42 0.695
5160.12 0.696
5160.8 0.679
5161.5 0.704
5162.19 0.687
5162.88 0.688
5163.55 0.671
5164.23 0.68
5164.86 0.633
5165.51 0.648
5166.16 0.649
5166.8 0.648
5167.44 0.641
5168.1 0.656
5168.76 0.656
5169.43 0.672
5170.08 0.656
5170.75 0.665
5171.41 0.664
5172.1 0.687
5172.8 0.695
5173.49 0.696
5174.19 0.695
5174.89 0.703
5175.58 0.695
5176.95 0.672
5177.63 0.679
5178.29 0.657
5178.98 0.695
5179.66 0.672
5180.33 0.672
5180.98 0.656
5181.66 0.68
5182.35 0.687
5183.06 0.711
5183.76 0.695
5184.46 0.703
5185.13 0.672
5185.82 0.688
5186.5 0.68
5187.16 0.664
5187.84 0.679
5188.51 0.664
5189.19 0.68
5189.86 0.672
5190.51 0.656
5191.2 0.688
5191.88 0.679
5192.59 0.711
5193.27 0.68
5193.95 0.68
5194.66 0.711
5195.38 0.711
5196.09 0.718
5196.83 0.735
5197.54 0.711
5198.28 0.742
5199.03 0.75
5199.8 0.765
5200.58 0.789
5201.4 0.813
5202.22 0.82
5203.04 0.821
5203.88 0.843
5204.76 0.875
5205.64 0.883
5206.51 0.875
5207.38 0.86
5208.22 0.843
5209.09 0.875
5210 0.907
5210.85 0.851
5211.69 0.844
5212.54 0.844
5213.42 0.882
5214.26 0.836
5215.05 0.789
5215.85 0.805
5216.65 0.797
5217.42 0.773
5218.19 0.766
5218.94 0.758
5219.7 0.758
5220.48 0.773
5221.26 0.781
5222.05 0.789
5222.83 0.789
5223.62 0.79
5224.38 0.757
5225.16 0.782
5225.94 0.773
5226.7 0.766
5227.45 0.75
5228.19 0.734
5228.93 0.742
5229.64 0.711
5230.42 0.781
5231.19 0.766
5232 0.813
5232.83 0.828
5233.65 0.82
5234.48 0.836
5235.35 0.867
5236.19 0.836
5237.01 0.828
5237.81 0.797
5238.61 0.797
5239.41 0.805
5240.21 0.796
5241.04 0.829
5241.9 0.859
5242.8 0.898
5243.7 0.907
5244.55 0.843
5245.42 0.875
5246.3 0.883
5247.21 0.906
5248.08 0.875
5248.94 0.86
5249.86 0.914
5250.83 0.969
5251.8 0.976
5252.73 0.922
5253.63 0.906
5254.59 0.961
5255.56 0.969
5256.54 0.977
5257.5 0.961
5258.42 0.921
5259.36 0.938
5260.27 0.914
5261.18 0.906
5262.11 0.93
5263.1 0.992
5264.12 1.024
5265.21 1.085
5266.18 0.969
5267.14 0.961
5268.19 1.055
5269.26 1.07
5270.26 0.992
5271.16 0.907
5272.12 0.961
5273.12 1
5274.23 1.109
5275.23 0.992
5276.14 0.914
5277.03 0.891
5277.94 0.914
5278.82 0.875
5279.68 0.859
5280.51 0.836
5281.33 0.82
5282.19 0.852
5283.07 0.883
5283.97 0.898
5284.88 0.907
5285.75 0.875
5286.66 0.906
5287.62 0.961
5288.56 0.945
5289.48 0.914
5290.38 0.906
5291.29 0.907
5292.22 0.929
5293.17 0.953
5294.11 0.938
5295.04 0.93
5295.98 0.937
5296.95 0.977
5297.88 0.929
5298.81 0.93
5299.73 0.922
5300.62 0.891
5301.51 0.882
5302.43 0.922
5303.34 0.914
5304.2 0.86
5305.05 0.851
5305.96 0.906
5306.9 0.938
5307.83 0.937
5308.73 0.891
5309.67 0.945
5310.74 1.071
5314.27 1.109
5315.29 1.016
5316.3 1.007
5317.26 0.961
5318.23 0.969
5319.16 0.93
5320.13 0.976
5321.23 1.094
5324.85 1.101
5325.97 1.117
5327.05 1.086
5328.05 1
5329 0.946
5329.9 0.898
5330.8 0.906
5331.76 0.961
5332.73 0.961
5333.63 0.906
5334.53 0.899
5335.45 0.922
5336.44 0.984
5337.48 1.039
5338.54 1.063
5339.61 1.07
5340.72 1.109
5341.8 1.078
5342.8 1.008
5343.75 0.946
5344.66 0.906
5345.61 0.953
5346.58 0.976
5347.55 0.969
5348.48 0.93
5349.41 0.922
5350.44 1.031
5351.51 1.07
5352.56 1.055
5353.6 1.039
5354.59 0.992
5355.62 1.032
5356.58 0.953
5357.53 0.953
5358.65 1.117
5359.83 1.18
5360.81 0.984
5361.76 0.945
5362.83 1.071
5363.91 1.086
5364.91 1
5365.87 0.953
5366.98 1.109
5368.09 1.117
5369.19 1.094
5370.2 1.016
5371.28 1.078
5372.41 1.133
5373.52 1.109
5374.53 1.008
5375.58 1.054
5376.72 1.133
5377.83 1.11
5378.83 1.007
5379.83 0.993
5380.88 1.047
5381.94 1.07
5382.99 1.047
5384 1.008
5385.03 1.031
5386.08 1.047
5387.12 1.047
5388.12 1
5389.12 0.992
5390.31 1.195
5391.5 1.188
5392.54 1.039
5393.55 1.007
5394.58 1.039
5395.64 1.055
5396.59 0.953
5397.51 0.922
5398.46 0.945
5399.41 0.946
5400.33 0.922
5401.28 0.953
5402.23 0.953
5403.21 0.976
5404.15 0.938
5405.05 0.898
5406.01 0.969
5407.07 1.055
5408.16 1.094
5409.22 1.054
5410.28 1.063
5411.44 1.164
5412.58 1.14
5413.68 1.094
5414.77 1.094
5415.91 1.141
5416.96 1.046
5417.94 0.977
5418.88 0.945
5419.85 0.969
5420.87 1.016
5421.84 0.976
5422.82 0.977
5423.88 1.055
5424.98 1.109
5426.05 1.07
5427.05 0.992
5428.08 1.032
5429.19 1.109
5430.31 1.125
5431.29 0.977
5432.24 0.953
5433.29 1.047
5434.39 1.101
5435.41 1.016
5436.39 0.984
5437.44 1.047
5438.6 1.164
5439.74 1.141
5440.78 1.039
5441.82 1.039
5442.89 1.07
5443.99 1.102
5445.02 1.031
5446.01 0.992
5447.07 1.055
5448.15 1.078
5449.14 0.992
5450.1 0.961
5451.11 1.008
5452.18 1.07
5453.22 1.039
5454.23 1.008
5455.2 0.977
5456.23 1.031
5457.41 1.172
5458.44 1.039
5459.44 0.992
5460.43 0.992
5461.48 1.055
5462.5 1.016
5463.45 0.953
5464.42 0.968
5465.48 1.055
5466.51 1.031
5467.5 0.993
5468.46 0.96
5469.51 1.047
5470.56 1.055
5471.56 1
5472.54 0.977
5473.57 1.031
5474.66 1.086
5475.69 1.039
5476.67 0.976
5477.66 0.993
5478.69 1.031
5479.71 1.015
5480.67 0.961
5481.62 0.954
5482.67 1.046
5483.75 1.079
5484.8 1.054
5485.8 0.992
5486.88 1.079
5488.02 1.148
5489.06 1.039
5490.05 0.992
5491.12 1.063
5492.25 1.133
5493.3 1.054
5494.3 1
5495.3 0.992
5496.31 1.016
5497.33 1.023
5498.33 0.993
5499.38 1.047
5500.47 1.093
5501.62 1.157
5502.62 1
5503.57 0.945
5504.55 0.976
5505.6 1.055
5506.66 1.055
5507.65 0.992
5508.74 1.094
5509.97 1.226
5511.15 1.18
5512.15 1
5513.16 1.008
5514.26 1.109
5515.37 1.102
5516.38 1.015
5517.38 1
5518.44 1.063
5519.53 1.086
5520.58 1.054
5521.57 0.985
5522.63 1.062
5523.8 1.172
5524.91 1.11
5525.94 1.023
5527.01 1.07
5528.26 1.25
5529.41 1.149
5530.43 1.023
5531.4 0.969
5532.44 1.047
5533.59 1.148
5534.72 1.125
5535.75 1.032
5536.94 1.195
5538.21 1.265
5539.33 1.125
5540.35 1.016
5541.39 1.039
5542.44 1.047
5543.45 1.016
5544.43 0.976
5545.51 1.078
5546.75 1.243
5547.89 1.14
5548.89 1
5549.91 1.024
5550.98 1.07
5552.01 1.031
5553 0.985
5554.01 1.015
5555.11 1.094
5556.16 1.055
5557.15 0.984
5558.16 1.008
5559.26 1.109
5560.42 1.156
5561.47 1.047
5562.48 1.016
5563.59 1.109
5564.7 1.11
5565.74 1.039
5566.68 0.937
5567.6 0.922
5568.57 0.969
5569.69 1.125
5570.78 1.086
5571.8 1.023
5572.86 1.055
5573.99 1.133
5575.15 1.156
5576.18 1.031
5577.2 1.024
5578.27 1.07
5579.39 1.117
5580.5 1.11
5581.48 0.984
5582.48 0.992
5583.51 1.031
5584.59 1.086
5585.65 1.055
5586.67 1.023
5587.72 1.047
5588.85 1.133
5589.92 1.07
5590.93 1.008
5591.92 0.992
5592.97 1.047
5593.94 0.969
5594.84 0.906
5595.74 0.899
5596.66 0.922
5597.62 0.953
5598.63 1.015
5599.65 1.016
5600.65 1
5601.77 1.125
5602.95 1.18
5604.12 1.164
5605.1 0.984
5606.07 0.969
5607.08 1.015
5608.12 1.04
5609.19 1.07
5610.19 0.992
5611.21 1.023
5612.3 1.094
5613.38 1.071
5614.4 1.023
5615.38 0.984
5616.47 1.086
5617.6 1.133
5618.74 1.141
5619.73 0.992
5620.73 0.992
5621.8 1.078
5622.97 1.164
5624.08 1.11
5625.14 1.062
5626.36 1.219
5627.58 1.219
5628.66 1.086
5629.7 1.039
5630.81 1.109
5631.9 1.086
5632.91 1.016
5633.89 0.976
5634.85 0.961
5635.79 0.938
5636.72 0.929
5637.67 0.953
5638.88 1.211
5641.4 1.203
5642.51 1.109
5643.62 1.118
5644.81 1.187
5645.92 1.109
5646.94 1.024
5648.03 1.086
5649.22 1.187
5650.38 1.164
5651.42 1.039
5652.49 1.071
5653.63 1.14
5654.73 1.102
5655.76 1.031
5656.75 0.985
5657.83 1.085
5658.9 1.063
5659.9 1
5660.87 0.969
5661.91 1.039
5662.92 1.015
5663.88 0.961
5664.81 0.93
5665.79 0.977
5666.8 1.015
5667.82 1.016
5668.8 0.976
5669.73 0.93
5670.73 1
5671.77 1.047
5672.94 1.172
5674.06 1.117
5675.19 1.125
5677.67 1.226
5678.76 1.086
5679.84 1.086
5680.99 1.149
5682.16 1.172
5683.25 1.086
5684.29 1.039
5685.42 1.132
5686.55 1.133
5687.58 1.031
5688.61 1.024
5689.65 1.039
5690.74 1.094
5691.73 0.992
5692.72 0.984
5693.7 0.985
5694.73 1.031
5695.71 0.976
5696.69 0.977
5697.77 1.086
5698.87 1.094
5699.92 1.054
5700.91 0.993
5701.87 0.953
5702.86 0.992
5703.85 0.992
5704.81 0.961
5705.72 0.906
5706.66 0.946
5707.71 1.046
5708.82 1.11
5709.83 1.008
5710.79 0.961
5711.83 1.039
5712.94 1.117
5714 1.055
5715 1
5715.97 0.968
5716.99 1.024
5718.06 1.07
5719.08 1.023
5720.07 0.985
5721.13 1.062
5722.27 1.141
5723.41 1.133
5724.42 1.015
5725.42 1
5726.51 1.086
5727.54 1.032
5728.51 0.976
5729.56 1.047
5730.66 1.102
5731.75 1.086
5732.74 0.992
5733.76 1.023
5734.94 1.18
5737.33 1.094
5738.3 0.968
5739.22 0.922
5740.16 0.946
5741.15 0.984
5742.15 1
5743.08 0.937
5744.02 0.938
5745.07 1.047
5746.25 1.18
5747.38 1.125
5748.39 1.015
5749.38 0.992
5750.55 1.164
5751.7 1.157
5752.76 1.062
5753.74 0.977
5754.77 1.031
5755.88 1.102
5757 1.125
5758.05 1.046
5759.01 0.969
5760.08 1.063
5761.19 1.109
5762.22 1.031
5763.19 0.977
5764.22 1.023
5765.31 1.094
5766.38 1.063
5767.34 0.968
5768.33 0.992
5769.38 1.04
5770.5 1.125
5771.49 0.992
5772.48 0.984
5773.54 1.063
5774.62 1.078
5775.63 1.015
5776.6 0.969
5777.66 1.055
5778.79 1.133
5779.77 0.984
5780.72 0.945
5781.7 0.985
5782.71 1.007
5783.76 1.055
5784.77 1.008
5785.73 0.961
5786.84 1.109
5787.98 1.141
5789.09 1.109
5790.1 1.008
5791.12 1.016
5792.16 1.047
5793.21 1.046
5794.2 0.993
5795.23 1.023
5796.33 1.102
5797.45 1.125
5798.51 1.054
5799.57 1.063
5800.71 1.14
5801.79 1.079
5802.81 1.023
5803.8 0.984
5804.86 1.063
5805.93 1.07
5806.91 0.985
5807.89 0.976
5809.04 1.149
5810.26 1.218
5811.37 1.11
5812.38 1.015
5813.44 1.063
5814.54 1.094
5815.58 1.046
5816.59 1.008
5817.57 0.977
5818.62 1.055
5819.75 1.125
5820.77 1.023
5821.77 1
5822.88 1.109
5824.01 1.125
5825.05 1.039
5826.02 0.977
5827.05 1.031
5828.18 1.125
5829.23 1.055
5830.27 1.039
5831.37 1.094
5832.48 1.117
5833.66 1.18
5834.72 1.054
5835.79 1.071
5836.87 1.078
5837.89 1.023
5838.83 0.938
5839.76 0.929
5840.73 0.977
5841.8 1.062
5842.8 1.008
5843.76 0.953
5844.79 1.032
5846.02 1.234
5847.23 1.211
5848.26 1.023
5849.29 1.032
5850.41 1.117
5851.48 1.078
5852.47 0.984
5853.43 0.961
5854.46 1.031
5855.51 1.055
5856.48 0.961
5857.42 0.945
5858.47 1.047
5859.5 1.032
5860.52 1.023
5861.5 0.977
5862.53 1.031
5863.58 1.047
5864.59 1.015
5865.55 0.953
5866.51 0.969
5867.55 1.039
5868.56 1.008
5869.52 0.961
5870.45 0.93
5871.48 1.023
5872.58 1.102
5873.76 1.187
5874.83 1.063
5875.85 1.023
5876.91 1.055
5877.95 1.047
5878.97 1.015
5879.91 0.946
5880.89 0.976
5881.94 1.055
5883.01 1.07
5884.04 1.024
5885.08 1.046
5886.32 1.235
5887.55 1.234
5888.66 1.11
5889.65 0.984
5890.75 1.102
5891.87 1.117
5893.01 1.14
5894.05 1.039
5895.03 0.985
5896.11 1.078
5897.21 1.101
5898.26 1.055
5899.23 0.969
5900.3 1.062
5901.48 1.188
5902.54 1.055
5903.5 0.961
5904.5 1
5905.6 1.101
5906.69 1.094
5907.72 1.023
5908.68 0.961
5909.72 1.039
5910.83 1.11
5911.86 1.031
5912.83 0.976
5913.92 1.086
5915.14 1.219
5916.23 1.094
5917.23 0.992
5918.21 0.984
5919.23 1.016
5920.29 1.063
5921.26 0.976
5922.23 0.961
5923.28 1.055
5924.38 1.101
5925.4 1.016
5926.34 0.945
5927.39 1.047
5928.46 1.07
5929.5 1.04
5930.47 0.968
5931.44 0.969
5932.44 1
5933.51 1.078
5934.46 0.945
5935.4 0.938
5936.41 1.016
5937.49 1.078
5938.48 0.984
5939.45 0.977
5940.45 1
5941.59 1.14
5942.68 1.086
5943.68 1
5944.65 0.969
5945.69 1.039
5946.76 1.078
5947.76 1
5948.72 0.953
5949.8 1.086
5950.94 1.141
5952.03 1.086
5953.01 0.976
5953.94 0.938
5954.94 0.992
5955.94 1
5956.93 0.992
5957.91 0.977
5958.88 0.969
5959.94 1.07
5961.03 1.086
5962.06 1.031
5962.99 0.93
5963.91 0.922
5964.81 0.898
5965.69 0.883
5966.57 0.875
5967.43 0.859
5968.31 0.883
5969.28 0.969
5970.33 1.054
5971.48 1.149
5972.57 1.086
5973.67 1.101
5976.08 1.157
5977.12 1.047
5978.16 1.039
5979.23 1.062
5980.3 1.07
5981.32 1.024
5982.34 1.023
5983.39 1.047
5984.39 1
5985.34 0.953
5986.31 0.969
5987.38 1.063
5988.39 1.015
5989.38 0.985
5990.42 1.046
5991.52 1.102
5992.59 1.07
5993.58 0.992
5994.55 0.969
5995.6 1.047
5996.66 1.055
5997.71 1.054
5998.73 1.024
5999.73 1
6000.84 1.109
6001.89 1.047
6002.85 0.961
6003.83 0.977
6004.94 1.117
6006.16 1.211
6007.3 1.14
6008.32 1.024
6009.42 1.101
6010.52 1.102
6011.51 0.992
6012.47 0.953
6013.45 0.985
6014.5 1.047
6015.51 1.007
6016.45 0.946
6017.41 0.961
6018.45 1.039
6019.56 1.109
6020.57 1.008
6021.58 1.015
6022.68 1.094
6023.76 1.078
6024.76 1.008
6025.76 0.992
6026.82 1.063
6027.98 1.156
6029.02 1.047
6030.01 0.992
6031.07 1.055
6032.23 1.164
6033.38 1.141
6034.39 1.015
6035.35 0.961
6036.36 1.008
6037.38 1.023
6038.37 0.985
6039.3 0.937
6040.32 1.016
6041.44 1.125
6042.59 1.148
6043.61 1.016
6044.62 1.016
6045.66 1.031
6046.7 1.047
6047.68 0.976
6048.65 0.969
6049.66 1.016
6050.69 1.023
6051.65 0.961
6052.59 0.945
6053.56 0.969
6054.59 1.031
6055.58 0.992
6056.55 0.969
6057.47 0.914
6058.48 1.008
6059.52 1.047
6060.5 0.977
6061.43 0.929
6062.35 0.922
6063.33 0.977
6064.38 1.054
6065.42 1.039
6066.4 0.977
6067.39 0.992
6068.48 1.086
6069.58 1.102
6070.56 0.984
6071.51 0.945
6072.48 0.969
6073.48 1.008
6074.48 0.992
6075.41 0.938
6076.39 0.976
6077.45 1.063
6078.51 1.054
6079.5 0.993
6080.45 0.953
6081.46 1.007
6082.52 1.063
6083.52 1
6084.5 0.977
6085.58 1.085
6086.69 1.102
6087.71 1.023
6088.72 1.008
6089.82 1.102
6090.98 1.156
6092 1.024
6092.95 0.953
6093.93 0.976
6094.96 1.031
6095.98 1.024
6096.94 0.953
6097.85 0.914
6098.91 1.063
6100.06 1.148
6101.12 1.055
6102.11 0.992
6103.14 1.031
6104.28 1.141
6105.38 1.101
6106.33 0.946
6107.24 0.914
6108.18 0.937
6109.15 0.969
6110.12 0.969
6111.02 0.906
6111.98 0.953
6113.05 1.078
6114.13 1.078
6115.16 1.024
6116.12 0.969
6117.12 0.992
6118.19 1.078
6119.3 1.101
6120.27 0.977
6121.24 0.969
6122.32 1.078
6123.38 1.062
6124.35 0.969
6125.3 0.953
6126.26 0.961
6127.25 0.985
6128.26 1.015
6129.23 0.961
6130.2 0.977
6131.31 1.109
6132.43 1.117
6133.44 1.008
6134.43 0.992
6135.54 1.11
6136.66 1.117
6137.7 1.047
6138.69 0.984
6139.73 1.047
6140.84 1.109
6141.91 1.071
6142.89 0.976
6143.86 0.969
6144.89 1.031
6145.93 1.039
6146.94 1.008
6147.9 0.961
6148.94 1.047
6150.07 1.125
6151.15 1.078
6152.13 0.984
6153.08 0.946
6154.1 1.023
6155.16 1.063
6156.16 0.992
6157.08 0.922
6158.05 0.968
6159.08 1.039
6160.14 1.055
6161.12 0.985
6162.04 0.914
6163.05 1.015
6164.1 1.047
6165.11 1.008
6166.12 1.008
6167.07 0.953
6168.13 1.062
6169.19 1.055
6170.13 0.945
6171.05 0.922
6172 0.946
6173.02 1.023
6174.05 1.023
6175.01 0.969
6175.97 0.953
6177.01 1.039
6178.07 1.063
6179.05 0.984
6180.01 0.953
6181.03 1.024
6182.09 1.062
6183.11 1.016
6184.04 0.93
6184.98 0.945
6185.99 1.008
6187.02 1.031
6188.05 1.023
6189.05 1
6190.03 0.985
6191.1 1.07
6192.22 1.117
6193.3 1.078
6194.28 0.985
6195.27 0.992
6196.39 1.117
6197.58 1.188
6198.62 1.047
6199.63 1.007
6200.77 1.141
6201.87 1.094
6202.89 1.023
6203.83 0.945
6204.83 0.993
6205.88 1.047
6206.92 1.046
6207.91 0.985
6208.93 1.023
6210.05 1.125
6211.15 1.094
6212.16 1.008
6213.12 0.961
6214.17 1.054
6215.23 1.063
6216.25 1.016
6217.19 0.945
6218.1 0.906
6219.06 0.961
6220.07 1.008
6221.1 1.031
6222.04 0.938
6222.97 0.929
6224.05 1.078
6225.18 1.133
6226.19 1.016
6227.16 0.969
6228.12 0.961
6229.23 1.101
6230.3 1.07
6231.3 1
6232.25 0.954
6233.4 1.148
6234.52 1.125
6235.56 1.039
6236.52 0.961
6237.52 1
6238.62 1.094
6239.61 0.992
6240.57 0.961
6241.49 0.922
6242.48 0.984
6243.46 0.984
6244.4 0.938
6245.3 0.898
6246.22 0.922
6247.18 0.961
6248.17 0.992
6249.15 0.977
6250.07 0.922
6251.02 0.953
6252.05 1.031
6253.1 1.047
6254.11 1.008
6255.06 0.953
6256.11 1.047
6257.21 1.101
6258.22 1.008
6259.18 0.961
6260.19 1.008
6261.25 1.063
6262.35 1.101
6263.38 1.031
6264.36 0.977
6265.48 1.125
6266.54 1.055
6267.53 0.992
6268.5 0.969
6269.49 0.992
6270.6 1.109
6271.71 1.109
6272.69 0.985
6273.62 0.93
6274.62 1
6275.71 1.085
6276.76 1.047
6277.73 0.977
6278.7 0.969
6279.75 1.047
6280.88 1.132
6281.92 1.039
6282.88 0.954
6283.85 0.976
6284.89 1.039
6285.97 1.078
6286.94 0.977
6287.87 0.922
6288.87 1
6289.88 1.008
6290.87 0.992
6291.76 0.89
6292.64 0.883
6293.62 0.977
6294.61 0.992
6295.56 0.953
6296.5 0.938
6297.45 0.953
6298.48 1.023
6299.51 1.031
6300.48 0.969
6301.42 0.945
6302.45 1.032
6303.53 1.078
6304.58 1.047
6305.53 0.953
6306.45 0.922
6307.45 1
6308.51 1.062
6309.55 1.039
6310.58 1.024
6311.55 0.968
6312.66 1.118
6313.76 1.093
6314.77 1.016
6315.74 0.969
6316.81 1.07
6317.91 1.102
6318.98 1.062
6319.98 1
6320.99 1.016
6322.16 1.164
6323.24 1.086
6324.26 1.015
6325.23 0.969
6326.26 1.031
6327.34 1.086
6328.33 0.992
6329.3 0.969
6330.28 0.977
6331.34 1.062
6332.46 1.117
6333.49 1.032
6334.49 1
6335.54 1.047
6336.62 1.078
6337.64 1.023
6338.61 0.969
6339.56 0.953
6340.62 1.055
6341.66 1.039
6342.66 1
6343.6 0.945
6344.58 0.977
6345.6 1.023
6346.62 1.024
6347.56 0.937
6348.48 0.914
6349.44 0.969
6350.4 0.953
6351.34 0.945
6352.26 0.914
6353.26 1
6354.31 1.055
6355.34 1.031
6356.3 0.961
6357.24 0.938
6358.27 1.031
6359.32 1.047
6360.41 1.086
6361.44 1.039
6362.44 0.992
6363.48 1.047
6364.49 1.008
6365.42 0.929
6366.35 0.93
6367.33 0.977
6368.38 1.047
6369.44 1.07
6370.41 0.961
6371.33 0.922
6372.3 0.976
6373.3 0.992
6374.21 0.914
6375.14 0.93
6376.03 0.891
6377.01 0.984
6378.04 1.024
6379.05 1.015
6380.04 0.985
6380.98 0.945
6382.1 1.117
6383.16 1.055
6384.19 1.031
6385.12 0.93
6386.05 0.929
6387.03 0.985
6388.07 1.039
6389.05 0.984
6389.97 0.914
6390.94 0.977
6392 1.055
6393.05 1.054
6394.03 0.977
6395.01 0.984
6396.05 1.039
6397.13 1.078
6398.11 0.977
6399.06 0.953
6400.11 1.047
6401.22 1.109
6402.31 1.094
6403.29 0.977
6404.26 0.976
6405.26 0.992
6406.25 0.993
6407.19 0.937
6408.1 0.914
6409.05 0.953
6410.07 1.016
6411.08 1.008
6412 0.922
6412.91 0.914
6413.91 0.992
6414.97 1.062
6415.98 1.008
6416.94 0.961
6417.9 0.961
6418.97 1.07
6420.05 1.078
6421.01 0.961
6421.94 0.938
6422.94 0.992
6423.94 1.008
6425.04 1.094
6425.98 0.945
6426.89 0.906
6427.87 0.977
6428.94 1.078
6429.91 0.969
6430.83 0.914
6431.77 0.945
6432.8 1.031
6433.84 1.039
6434.78 0.938
6435.68 0.898
6436.66 0.977
6437.73 1.07
6438.87 1.141
6439.84 0.976
6440.83 0.985
6441.92 1.093
6443 1.079
6443.98 0.976
6444.91 0.93
6445.88 0.976
6446.92 1.039
6447.98 1.055
6448.94 0.961
6449.88 0.945
6450.95 1.071
6451.96 1.007
6452.91 0.946
6453.85 0.945
6454.78 0.93
6455.77 0.992
6456.76 0.992
6457.69 0.922
6458.58 0.898
6459.55 0.961
6460.53 0.985
6461.5 0.969
6462.42 0.921
6463.33 0.914
6464.36 1.024
6465.38 1.023
6466.33 0.953
6467.25 0.915
6468.2 0.953
6469.22 1.015
6470.21 0.992
6471.16 0.954
6472.08 0.921
6473.08 0.993
6474.09 1.015
6475.08 0.992
6476.01 0.922
6476.92 0.914
6477.88 0.961
6478.87 0.985
6479.8 0.937
6480.7 0.899
6481.66 0.961
6482.7 1.039
6483.77 1.07
6484.74 0.969
6485.65 0.906
6486.64 0.992
6487.69 1.047
6488.68 0.992
6489.59 0.914
6490.55 0.961
6491.57 1.016
6492.59 1.023
6493.54 0.946
6494.48 0.937
6495.44 0.961
6496.5 1.063
6497.66 1.164
6498.64 0.976
6499.55 0.906
6500.56 1.016
6501.64 1.078
6502.73 1.086
6503.72 0.992
6504.69 0.969
6505.76 1.07
6506.88 1.125
6507.94 1.055
6508.89 0.953
6511.57 0.969
6512.51 0.945
6513.41 0.891
6514.29 0.883
6515.23 0.937
6516.18 0.953
6517.15 0.969
6518.07 0.922
6518.98 0.906
6520.04 1.063
6521.05 1.007
6522.07 1.024
6523.05 0.976
6524 0.954
6525.06 1.062
6526.12 1.055
6527.15 1.031
6528.12 0.969
6529.07 0.953
6530.06 0.992
6531.09 1.031
6532.07 0.977
6533 0.93
6533.99 0.992
6535.01 1.015
6535.98 0.977
6536.92 0.937
6537.85 0.93
6538.88 1.024
6539.89 1.015
6540.85 0.961
6541.78 0.93
6542.76 0.984
6543.79 1.024
6544.84 1.054
6545.8 0.953
6546.73 0.93
6547.72 0.992
6548.83 1.117
6549.85 1.016
6550.82 0.969
6551.79 0.969
6552.81 1.023
6553.9 1.086
6554.91 1.016
6555.88 0.961
6556.87 0.992
6557.91 1.047
6558.88 0.961
6559.8 0.929
6560.76 0.961
6561.8 1.031
6562.96 1.164
6564.01 1.047
6564.98 0.969
6565.93 0.953
6566.98 1.047
6568.02 1.047
6568.98 0.961
6569.88 0.891
6570.76 0.882
6571.73 0.969
6572.73 1.008
6573.69 0.953
6574.62 0.938
6575.58 0.953
6576.7 1.125
6577.82 1.117
6578.8 0.984
6579.74 0.938
6580.69 0.953
6581.67 0.976
6582.69 1.024
6583.66 0.961
6584.58 0.929
6585.52 0.938
6586.52 1
6587.54 1.016
6588.45 0.914
6589.38 0.929
6590.38 0.993
6591.47 1.093
6592.56 1.094
6593.55 0.984
6594.59 1.047
6596.98 1.187
6598 1.024
6598.98 0.984
6600.01 1.023
6601.02 1.016
6601.96 0.937
6602.84 0.883
6603.79 0.946
6604.79 1
6605.8 1.015
6606.76 0.953
6607.69 0.93
6608.69 1.008
6609.69 0.992
6610.67 0.984
6611.59 0.922
6612.53 0.938
6613.51 0.984
6614.53 1.016
6615.55 1.023
6616.49 0.938
6617.42 0.929
6618.41 0.993
6619.41 1
6620.34 0.929
6621.25 0.907
6622.18 0.929
6623.18 1
6624.19 1.016
6625.16 0.961
6626.11 0.953
6627.05 0.945
6628.01 0.953
6628.92 0.914
6629.83 0.914
6630.83 0.993
6631.93 1.101
6633.05 1.117
6634.07 1.024
6635.01 0.945
6636.05 1.031
6637.13 1.086
6638.26 1.133
6639.29 1.024
6640.29 1
6641.4 1.109
6642.52 1.125
6643.51 0.992
6644.46 0.945
6645.44 0.977
6646.5 1.063
6647.58 1.078
6648.56 0.984
6649.52 0.961
6650.55 1.031
6651.54 0.985
6652.52 0.984
6653.47 0.945
6654.38 0.907
6655.3 0.929
6656.3 0.992
6657.25 0.954
6658.15 0.898
6659.01 0.867
6659.88 0.86
6660.73 0.859
6661.58 0.844
6662.42 0.843
6663.23 0.813
6664.01 0.781
6664.75 0.735
6665.52 0.773
6666.29 0.766
6667.05 0.757
6667.8 0.758
6668.56 0.758
6669.32 0.758
6670.05 0.734
6670.78 0.727
6671.5 0.719
6672.21 0.71
6672.91 0.704
6673.58 0.671
6674.23 0.649
6674.9 0.664
6675.55 0.656
6676.22 0.664
6676.86 0.641
6677.5 0.641
6678.12 0.625
6678.77 0.648
6679.41 0.633
6680.04 0.633
6680.66 0.625
6681.29 0.625
6681.94 0.648
6682.58 0.648
6683.22 0.633
6683.88 0.657
6684.55 0.671
6685.22 0.672
6686.56 0.672
6687.23 0.672
6687.91 0.672
6688.58 0.672
6689.26 0.679
6689.94 0.688
6690.61 0.664
6691.28 0.672
6691.94 0.664
6692.61 0.664
6693.29 0.68
6693.98 0.687
6694.66 0.688
6695.35 0.687
6696.04 0.688
6696.75 0.711
6697.47 0.718
6698.19 0.727
6698.93 0.734
6699.66 0.727
6700.38 0.726
6701.12 0.743
6701.89 0.765
6702.63 0.742
6703.4 0.766
6704.14 0.742
6704.89 0.75
6705.65 0.758
6706.43 0.781
6707.23 0.805
6708.05 0.812
6708.87 0.821
6709.66 0.797
6710.45 0.789
6711.28 0.828
6712.07 0.789
6712.83 0.765
6713.58 0.75
6714.33 0.743
6715.1 0.773
6715.86 0.758
6716.62 0.758
6717.34 0.726
6718.09 0.75
6718.81 0.719
6719.54 0.727
6720.26 0.726
6720.98 0.719
6721.69 0.711
6722.41 0.711
6723.12 0.719
6723.84 0.718
6724.57 0.727
6725.28 0.711
6726 0.719
6726.69 0.695
6727.41 0.711
6728.09 0.687
6728.79 0.696
6729.48 0.687
6730.16 0.688
6730.85 0.687
6731.55 0.703
6732.26 0.703
6733 0.743
6733.76 0.765
6734.59 0.828
6735.48 0.883
6736.38 0.906
6737.27 0.891
6738.15 0.875
6739.06 0.914
6742 0.93
6742.85 0.851
6743.7 0.852
6744.54 0.836
6745.38 0.836
6746.21 0.835
6747.02 0.813
6747.84 0.82
6748.68 0.836
6749.51 0.828
6750.33 0.821
6751.11 0.781
6751.91 0.797
6752.7 0.797
6753.5 0.797
6754.31 0.812
6755.12 0.813
6755.92 0.796
6756.74 0.821
6757.55 0.812
6758.41 0.852
6759.24 0.836
6760.08 0.836
6760.93 0.851
6761.79 0.86
6762.66 0.867
6763.52 0.867
6764.38 0.852
6765.19 0.82
6766 0.805
6766.82 0.82
6767.66 0.844
6768.5 0.836
6769.3 0.804
6770.1 0.797
6770.91 0.805
6771.7 0.797
6772.48 0.781
6773.26 0.781
6774.04 0.774
6774.83 0.789
6775.6 0.773
6776.38 0.781
6777.17 0.789
6777.95 0.782
6778.74 0.789
6779.5 0.758
6780.28 0.781
6781.06 0.781
6781.85 0.789
6782.65 0.797
6783.41 0.766
6784.19 0.773
6784.95 0.766
6785.74 0.789
6786.56 0.82
6787.4 0.836
6788.25 0.852
6789.1 0.851
6789.96 0.859
6790.8 0.836
6791.63 0.836
6792.49 0.86
6793.39 0.898
6794.24 0.852
6795.09 0.851
6795.97 0.875
6796.92 0.953
6797.93 1.008
6798.91 0.985
6799.8 0.89
6800.76 0.953
6801.69 0.93
6802.64 0.953
6803.62 0.985
6804.56 0.937
6805.5 0.938
6806.43 0.929
6807.41 0.977
6808.36 0.953
6809.25 0.891
6810.18 0.929
6811.16 0.977
6812.12 0.969
6813.02 0.898
6813.93 0.906
6814.89 0.961
6815.8 0.914
6816.74 0.938
6817.67 0.929
6818.63 0.961
6819.66 1.032
6820.69 1.023
6821.69 1
6822.66 0.977
6823.64 0.976
6824.62 0.985
6825.58 0.96
6826.49 0.907
6827.38 0.883
6828.28 0.906
6829.16 0.875
6830.02 0.867
6830.83 0.812
6831.66 0.821
6832.51 0.851
6833.37 0.86
6834.21 0.843
6835.04 0.829
6835.87 0.828
6836.8 0.929
6837.77 0.977
6838.79 1.016
6839.78 0.992
6840.78 1
6841.77 0.992
6842.76 0.984
6843.68 0.922
6844.62 0.938
6845.57 0.953
6846.58 1.015
6847.5 0.915
6848.37 0.867
6849.25 0.883
6850.16 0.906
6851.05 0.89
6851.96 0.914
6852.87 0.907
6853.81 0.945
6854.86 1.047
6855.96 1.101
6856.98 1.024
6857.97 0.984
6859 1.032
6860.05 1.054
6861.01 0.953
6861.92 0.914
6862.91 0.993
6863.91 1
6864.88 0.961
6865.76 0.89
6866.68 0.914
6867.63 0.953
6868.55 0.914
6869.41 0.86
6870.26 0.859
6871.12 0.86
6871.99 0.867
6872.89 0.898
6873.8 0.914
6874.76 0.953
6875.83 1.078
6878.14 1.14
6879.16 1.024
6880.21 1.046
6881.25 1.04
6882.24 0.992
6883.18 0.937
6884.12 0.946
6885.13 1.007
6886.17 1.039
6887.14 0.969
6888.12 0.977
6889.15 1.031
6890.16 1.016
6891.16 1
6892.11 0.945
6893.01 0.906
6893.97 0.953
6894.95 0.985
6895.95 1
6896.88 0.929
6897.8 0.914
6898.74 0.946
6899.67 0.929
6900.59 0.922
6901.51 0.922
6902.49 0.977
6903.48 0.992
6904.47 0.984
6905.4 0.93
6906.33 0.93
6907.27 0.945
6908.22 0.945
6909.13 0.914
6910.11 0.977
6911.16 1.055
6912.16 1
6913.1 0.937
6914.01 0.914
6914.94 0.93
6915.9 0.953
6916.84 0.945
6917.76 0.914
6918.67 0.914
6919.62 0.946
6920.59 0.976
6921.55 0.953
6922.45 0.907
6923.38 0.922
6924.35 0.976
6925.39 1.039
6926.33 0.945
6927.3 0.961
6928.26 0.969
6929.22 0.953
6930.15 0.93
6931.08 0.937
6932.08 0.993
6933.12 1.039
6934.17 1.054
6935.17 1
6936.16 0.993
6937.19 1.023
6938.19 1.008
6939.16 0.969
6940.09 0.929
6941.04 0.946
6942.03 0.992
6943.06 1.031
6944.05 0.984
6945.05 1.008
6946.08 1.031
6947.04 0.954
6947.97 0.929
6948.9 0.93
6949.83 0.93
6950.74 0.914
6951.66 0.922
6952.58 0.921
6953.45 0.868
6954.32 0.867
6955.19 0.875
6956.06 0.867
6956.91 0.844
6957.68 0.773
6958.47 0.789
6959.26 0.797
6960.05 0.781
6960.84 0.797
6961.62 0.782
6962.41 0.781
6963.15 0.742
6963.88 0.734
6964.63 0.75
6965.38 0.743
6966.12 0.75
6966.88 0.757
6967.65 0.766
6968.39 0.742
6969.13 0.742
6969.88 0.743
6970.58 0.703
6971.3 0.718
6972 0.704
6972.69 0.695
6973.39 0.695
6974.08 0.695
6975.44 0.68
6976.12 0.672
6976.8 0.687
6977.48 0.68
6978.18 0.695
6978.86 0.68
6979.54 0.68
6980.2 0.664
6980.91 0.703
6981.61 0.703
6982.32 0.711
6983.04 0.719
6983.79 0.75
6984.54 0.75
6986.03 0.742
6986.76 0.726
6987.49 0.735
6988.2 0.711
6988.91 0.711
6989.61 0.695
6990.3 0.687
6991.01 0.711
6991.75 0.743
6992.5 0.75
6993.28 0.781
6994.05 0.765
6994.82 0.774
6995.62 0.805
6996.43 0.804
6997.23 0.805
6998.04 0.805
6998.83 0.796
6999.71 0.875
7000.64 0.93
7001.63 0.992
7002.65 1.016
7003.62 0.977
7004.66 1.031
7007.83 0.953
7008.74 0.907
7009.66 0.922
7010.58 0.921
7011.49 0.907
7012.38 0.883
7013.29 0.914
7014.32 1.031
7015.39 1.07
7016.42 1.031
7017.35 0.93
7018.33 0.977
7019.38 1.054
7020.41 1.024
7021.35 0.945
7022.28 0.93
7023.24 0.961
7024.23 0.992
7025.23 1
7026.17 0.937
7027.08 0.914
7028.08 0.993
7029.15 1.07
7030.14 0.992
7031.05 0.914
7032.02 0.969
7033.05 1.023
7034.05 1.008
7034.97 0.914
7035.83 0.867
7036.76 0.922
7037.72 0.961
7038.72 1
7039.66 0.946
7040.62 0.953
7041.66 1.047
7042.73 1.07
7043.74 1.008
7044.69 0.945
7045.73 1.047
7048.01 1.094
7049.02 1.008
7050.01 0.992
7051.12 1.11
7052.13 1.007
7053.07 0.938
7053.97 0.898
7054.84 0.875
7055.74 0.899
7056.66 0.914
7057.6 0.945
7058.49 0.891
7059.38 0.89
7060.37 0.985
7061.4 1.031
7062.46 1.062
7063.5 1.04
7064.56 1.062
7065.72 1.156
7066.89 1.172
7067.97 1.078
7068.93 0.961
7069.94 1.016
7070.91 0.969
7071.83 0.914
7072.69 0.867
7073.57 0.875
7074.51 0.937
7075.5 0.993
7076.58 1.078
7077.57 0.992
7078.57 1
7079.62 1.047
7080.66 1.047
7081.66 0.992
7082.59 0.937
7083.57 0.977
7084.65 1.078
7085.71 1.062
7086.69 0.985
7087.67 0.976
7088.75 1.079
7089.83 1.078
7090.8 0.968
7091.74 0.946
7092.73 0.984
7093.76 1.031
7094.73 0.977
7095.66 0.922
7096.55 0.898
7097.5 0.946
7098.48 0.976
7099.43 0.953
7100.36 0.93
7101.36 1
7102.48 1.117
7103.55 1.078
7104.51 0.953
7105.44 0.93
7106.39 0.953
7107.35 0.961
7108.3 0.953
7109.23 0.922
7110.18 0.953
7111.18 1
7112.15 0.969
7113.1 0.953
7114.03 0.93
7114.92 0.89
7115.88 0.961
7116.9 1.016
7117.95 1.055
7118.92 0.968
7119.93 1.008
7120.97 1.039
7122.05 1.086
7123.06 1.008
7124.04 0.977
7125.05 1.007
7126.06 1.016
7127.01 0.953
7127.93 0.914
7128.89 0.961
7129.86 0.969
7130.87 1.008
7131.8 0.937
7132.75 0.946
7133.78 1.031
7134.86 1.078
7135.88 1.016
7136.83 0.96
7137.83 1
7138.92 1.086
7140.06 1.141
7141.12 1.055
7142.04 0.922
7142.95 0.914
7143.89 0.937
7144.9 1.008
7145.82 0.922
7146.76 0.937
7147.77 1.016
7148.8 1.023
7149.75 0.954
7150.66 0.914
7151.55 0.89
7152.46 0.906
7153.46 1
7154.51 1.055
7155.5 0.985
7156.51 1.015
7157.66 1.141
7158.76 1.101
7159.76 1
7160.69 0.938
7161.7 1.008
7162.74 1.039
7163.73 0.984
7164.73 1.008
7165.73 1
7166.76 1.031
7167.73 0.969
7168.72 0.984
7169.76 1.047
7170.85 1.086
7171.89 1.039
7172.85 0.961
7173.84 0.992
7174.87 1.024
7175.88 1.008
7176.82 0.945
7177.82 1
7178.9 1.078
7179.95 1.055
7180.94 0.992
7181.95 1.008
7183.07 1.117
7184.12 1.047
7185.12 1.008
7186.06 0.937
7187.14 1.078
7188.25 1.11
7189.38 1.125
7190.35 0.976
7191.33 0.984
7192.44 1.11
7193.57 1.125
7194.58 1.015
7195.57 0.985
7196.64 1.07
7197.75 1.11
7198.85 1.101
7199.85 1
7200.89 1.039
7201.95 1.063
7202.98 1.031
7203.94 0.961
7204.94 1
7205.98 1.039
7207.01 1.023
7207.97 0.961
7208.93 0.961
7209.94 1.008
7210.98 1.039
7211.92 0.945
7212.86 0.938
7213.87 1.008
7214.91 1.047
7215.87 0.953
7216.8 0.937
7217.84 1.039
7218.91 1.071
7219.91 1
7220.87 0.953
7221.8 0.937
7222.76 0.953
7223.72 0.961
7224.67 0.953
7225.64 0.969
7226.79 1.149
7227.95 1.164
7228.96 1.007
7229.94 0.985
7230.93 0.984
7231.92 0.992
7232.83 0.907
7233.74 0.914
7234.7 0.961
7235.69 0.992
7236.7 1.008
7237.65 0.945
7238.65 1
7239.77 1.125
7240.94 1.164
7241.91 0.977
7242.9 0.984
7243.91 1.008
7244.94 1.031
7245.91 0.977
7246.85 0.937
7247.87 1.016
7249 1.133
7250.05 1.054
7251.03 0.977
7252.05 1.015
7253.12 1.071
7254.25 1.133
7255.28 1.031
7256.23 0.953
7257.23 1
7258.3 1.062
7259.3 1
7260.26 0.969
7261.3 1.039
7262.37 1.063
7263.49 1.125
7264.54 1.047
7265.5 0.961
7266.51 1.015
7267.7 1.188
7268.91 1.203
7269.91 1
7270.95 1.047
7272.16 1.203
7273.32 1.164
7274.33 1.008
7275.3 0.968
7276.38 1.079
7277.44 1.07
7278.48 1.031
7279.44 0.969
7280.41 0.969
7281.41 1
7282.38 0.961
7283.27 0.898
7284.16 0.891
7285.11 0.945
7286.11 1
7287.12 1.008
7288.08 0.961
7289.04 0.961
7290.08 1.046
7291.12 1.04
7292.12 0.992
7293.06 0.945
7294.08 1.016
7295.12 1.047
7296.16 1.031
7297.12 0.969
7298.12 1
7299.21 1.085
7300.19 0.985
7301.17 0.976
7302.11 0.938
7303.12 1.016
7304.18 1.054
7305.16 0.985
7306.11 0.945
7307.12 1.008
7308.16 1.047
7309.17 1.007
7310.13 0.961
7311.1 0.969
7312.09 0.992
7313.12 1.024
7314.1 0.984
7315.06 0.961
7316.13 1.07
7317.23 1.094
7318.28 1.055
7319.26 0.984
7320.31 1.047
7321.4 1.086
7322.4 1
7323.34 0.945
7324.3 0.961
7325.38 1.071
7326.44 1.07
7327.42 0.976
7328.36 0.938
7329.33 0.976
7330.36 1.024
7331.42 1.062
7332.41 0.993
7333.35 0.937
7334.35 1
7335.39 1.039
7336.45 1.063
7337.43 0.976
7338.42 0.992
7339.55 1.133
7340.74 1.188
7341.77 1.031
7342.76 0.992
7343.85 1.086
7345 1.149
7346.02 1.023
7346.96 0.937
7347.97 1.008
7348.99 1.024
7350.01 1.023
7350.99 0.977
7352.05 1.054
7354.45 1.157
7355.45 1
7356.46 1.007
7357.55 1.094
7358.58 1.031
7359.57 0.985
7360.51 0.945
7361.52 1.008
7362.61 1.086
7363.61 1
7364.56 0.953
7365.58 1.023
7366.66 1.079
7367.69 1.031
7368.66 0.961
7369.64 0.984
7370.66 1.016
7371.72 1.062
7372.69 0.977
7373.62 0.922
7374.51 0.898
7375.48 0.961
7376.51 1.031
7377.53 1.024
7378.48 0.953
7379.48 0.992
7380.52 1.047
7381.59 1.07
7382.58 0.985
7383.55 0.968
7384.49 0.946
7385.5 1.008
7386.51 1.015
7387.56 1.047
7388.54 0.977
7389.57 1.031
7390.66 1.094
7391.74 1.078
7392.73 0.984
7393.67 0.945
7394.7 1.032
7395.76 1.062
7396.84 1.078
7397.83 0.985
7398.87 1.039
7399.93 1.062
7400.98 1.047
7401.92 0.945
7402.88 0.961
7403.94 1.055
7405.06 1.125
7406.05 0.992
7407.01 0.953
7408.01 1
7409.1 1.094
7410.12 1.024
7411.07 0.945
7412.04 0.969
7413.07 1.031
7414.1 1.031
7415.06 0.961
7416.01 0.945
7417.01 1
7418.04 1.032
7419.03 0.992
7419.98 0.945
7420.91 0.938
7421.91 0.992
7422.89 0.984
7423.85 0.961
7424.73 0.883
7425.64 0.906
7426.55 0.914
7427.4 0.844
7428.22 0.82
7429.03 0.813
7429.81 0.781
7430.58 0.773
7431.36 0.774
7432.12 0.766
7432.88 0.757
7433.64 0.758
7434.4 0.758
7435.88 0.75
7437.38 0.765
7438.16 0.774
7438.95 0.797
7439.84 0.89
7440.9 1.055
7441.98 1.086
7444.24 1.117
7445.23 0.984
7446.22 0.992
7447.35 1.133
7448.5 1.149
7449.56 1.062
7450.58 1.016
7451.66 1.078
7452.8 1.148
7453.82 1.016
7454.76 0.945
7455.81 1.047
7456.91 1.102
7458.05 1.132
7459.05 1.008
7460.08 1.031
7461.23 1.149
7462.3 1.07
7463.28 0.977
7464.29 1.008
7465.34 1.054
7466.56 1.219
7467.62 1.055
7468.63 1.015
7469.86 1.227
7471.01 1.156
7472.01 0.992
7472.99 0.985
7474.03 1.039
7475.11 1.078
7476.09 0.984
7477.03 0.938
7478.04 1.008
7479.12 1.078
7480.18 1.062
7481.15 0.969
7482.12 0.977
7483.21 1.085
7484.38 1.165
7485.39 1.015
7486.39 1
7487.48 1.086
7488.58 1.102
7489.58 1
7490.56 0.984
7491.62 1.063
7492.73 1.109
7493.75 1.016
7494.7 0.953
7495.72 1.015
7496.86 1.141
7497.96 1.101
7498.95 0.993
7499.98 1.031
7501.03 1.047
7502.11 1.078
7503.06 0.953
7503.98 0.922
7504.96 0.976
7505.96 1
7506.89 0.93
7507.81 0.922
7508.86 1.047
7509.95 1.094
7510.95 1
7511.89 0.937
7512.87 0.977
7513.94 1.078
7514.99 1.047
7515.94 0.945
7516.9 0.961
7517.88 0.984
7518.94 1.055
7519.98 1.039
7520.98 1.008
7522.03 1.047
7523.19 1.164
7524.21 1.015
7525.19 0.977
7526.11 0.922
7527.04 0.93
7528.01 0.968
7528.99 0.985
7529.91 0.922
7530.8 0.89
7531.74 0.938
7532.72 0.976
7533.69 0.977
7534.63 0.937
7535.58 0.953
7536.55 0.969
7537.56 1.008
7538.54 0.977
7539.48 0.937
7540.53 1.055
7541.65 1.117
7542.72 1.07
7543.66 0.938
7544.62 0.961
7545.64 1.023
7546.65 1.008
7547.61 0.961
7548.5 0.891
7549.47 0.968
7550.51 1.047
7551.52 1.008
7552.49 0.969
7553.51 1.023
7554.63 1.117
7555.75 1.118
7556.75 1
7557.7 0.953
7558.73 1.023
7559.75 1.024
7560.71 0.96
7561.65 0.938
7562.65 1
7563.69 1.047
7564.74 1.047
7565.73 0.984
7566.74 1.016
7567.83 1.093
7568.88 1.04
7569.82 0.945
7570.8 0.976
7571.84 1.047
7572.87 1.024
7573.86 0.992
7574.8 0.945
7575.86 1.055
7576.95 1.094
7578.01 1.054
7578.98 0.969
7579.95 0.977
7580.98 1.031
7582.01 1.031
7582.98 0.969
7583.98 0.992
7585.07 1.094
7586.23 1.164
7587.31 1.078
7588.26 0.953
7589.23 0.969
7590.26 1.023
7591.26 1.008
7592.25 0.985
7593.24 0.992
7595.63 1.156
7596.64 1.008
7597.59 0.953
7598.6 1.008
7599.63 1.031
7600.58 0.953
7601.51 0.93
7602.5 0.985
7603.55 1.046
7604.59 1.047
7605.56 0.969
7606.51 0.945
7607.51 1
7608.51 1.008
7609.5 0.985
7610.44 0.937
7611.4 0.961
7612.41 1.016
7613.49 1.078
7614.5 1.008
7615.48 0.976
7616.54 1.063
7617.58 1.046
7618.58 1
7619.51 0.93
7620.55 1.039
7621.62 1.063
7622.64 1.023
7623.6 0.961
7624.65 1.047
7625.74 1.094
7626.76 1.015
7627.7 0.946
7628.66 0.961
7629.69 1.023
7630.69 1.008
7631.67 0.976
7632.59 0.922
7633.58 0.992
7634.6 1.016
7635.63 1.031
7636.6 0.969
7637.58 0.977
7638.62 1.039
7639.69 1.078
7640.69 0.992
7641.62 0.938
7642.66 1.031
7643.7 1.047
7644.74 1.039
7645.72 0.976
7646.65 0.93
7647.67 1.023
7649.94 1
7650.83 0.898
7651.73 0.891
7652.67 0.945
7653.63 0.961
7654.63 1
7655.58 0.953
7656.57 0.985
7657.63 1.062
7658.71 1.078
7659.69 0.977
7660.64 0.953
7661.73 1.086
7662.84 1.117
7663.88 1.039
7664.88 0.993
7665.92 1.046
7667.07 1.149
7668.17 1.101
7669.18 1.008
7670.23 1.055
7671.41 1.172
7672.52 1.117
7673.51 0.984
7674.52 1.016
7675.61 1.086
7676.69 1.078
7677.66 0.977
7678.62 0.961
7679.67 1.046
7680.76 1.094
7681.8 1.031
7682.73 0.938
7683.73 1
7684.76 1.023
7685.79 1.032
7686.75 0.961
7687.71 0.96
7688.75 1.04
7689.8 1.054
7690.84 1.039
7691.81 0.969
7692.85 1.039
7693.88 1.024
7694.9 1.023
7695.86 0.961
7696.83 0.976
7697.91 1.071
7698.99 1.086
7699.98 0.992
7700.91 0.922
7701.89 0.984
7703 1.11
7704.09 1.093
7705.09 1
7706.1 1.008
7707.24 1.141
7708.44 1.203
7709.51 1.062
7710.51 1
7711.51 1.008
7712.55 1.039
7713.55 0.992
7714.48 0.938
7715.48 1
7716.54 1.055
7717.65 1.109
7718.68 1.031
7719.65 0.969
7720.76 1.109
7721.89 1.133
7722.92 1.031
7723.88 0.961
7724.88 0.993
7725.95 1.078
7727.04 1.086
7728.01 0.968
7728.96 0.953
7730.01 1.047
7731.16 1.149
7732.21 1.054
7733.19 0.977
7734.18 0.992
7735.25 1.071
7736.3 1.054
7737.26 0.953
7738.23 0.969
7739.23 1
7740.24 1.016
7741.22 0.976
7742.16 0.938
7743.19 1.031
7744.33 1.141
7745.38 1.054
7746.37 0.985
7747.37 1
7748.51 1.148
7749.62 1.11
7750.62 0.992
7751.6 0.984
7752.63 1.031
7753.68 1.047
7754.68 1
7755.63 0.953
7756.62 0.993
7757.62 1
7758.62 0.992
7759.56 0.945
7760.5 0.938
7761.48 0.976
7762.54 1.063
7763.55 1.015
7764.52 0.969
7765.51 0.984
7766.55 1.047
7767.59 1.039
7768.58 0.992
7769.55 0.969
7770.64 1.086
7771.79 1.149
7772.83 1.046
7773.8 0.969
7774.87 1.063
7776.02 1.156
7777.12 1.102
7778.13 1.007
7779.16 1.024
7780.35 1.195
7781.48 1.125
7782.48 1.008
7783.45 0.969
7784.48 1.023
7785.5 1.024
7786.48 0.984
7787.41 0.922
7788.38 0.969
7789.39 1.015
7790.38 0.992
7791.32 0.938
7792.26 0.945
7793.29 1.024
7794.38 1.086
7795.37 0.992
7796.31 0.945
7797.3 0.984
7798.31 1.016
7799.33 1.023
7800.3 0.969
7801.27 0.969
7802.36 1.086
7803.38 1.016
7804.32 0.945
7805.25 0.93
7806.25 1
7807.25 1
7808.28 1.031
7809.24 0.961
7810.19 0.953
7811.23 1.039
7812.41 1.172
7813.46 1.054
7814.43 0.969
7815.36 0.93
7816.35 0.992
7817.38 1.024
7818.36 0.984
7819.3 0.937
7820.3 1
7821.33 1.032
7822.32 0.992
7823.28 0.961
7824.23 0.953
7825.26 1.023
7826.27 1.016
7827.23 0.961
7828.16 0.922
7829.16 1
7830.19 1.039
7831.16 0.969
7832.09 0.929
7833.03 0.938
7834.1 1.07
7835.17 1.07
7836.16 0.985
7837.12 0.961
7838.13 1.015
7839.16 1.032
7840.14 0.976
7841.08 0.938
7842.07 0.992
7843.07 1
7844.05 0.984
7844.97 0.914
7845.87 0.899
7846.87 1
7847.96 1.093
7849.03 1.071
7850 0.969
7850.95 0.953
7852 1.047
7853.04 1.039
7853.99 0.953
7854.95 0.961
7856 1.047
7857.04 1.039
7858.02 0.984
7858.98 0.961
7859.95 0.969
7861.01 1.054
7862.07 1.063
7863.05 0.984
7864.05 0.992
7865.1 1.055
7866.23 1.133
7867.25 1.016
7868.23 0.984
7869.3 1.07
7870.41 1.102
7871.41 1.008
7872.34 0.929
7873.33 0.985
7874.38 1.047
7875.4 1.023
7876.38 0.977
7877.28 0.906
7878.27 0.992
7879.32 1.047
7880.33 1.015
7881.27 0.938
7882.27 1
7883.29 1.016
7884.26 0.968
7885.22 0.961
7886.22 1
7887.23 1.008
7888.23 1.008
7889.15 0.914
7890.08 0.93
7891.17 1.093
7892.3 1.125
7893.41 1.118
7894.38 0.961
7895.41 1.039
7896.51 1.101
7897.58 1.063
7898.53 0.953
7899.5 0.969
7900.59 1.093
7901.64 1.047
7902.62 0.985
7903.57 0.945
7904.58 1.008
7905.65 1.07
7906.61 0.961
7907.55 0.937
7908.54 0.993
7909.59 1.054
7910.66 1.063
7911.61 0.953
7912.55 0.945
7915.44 1.047
7916.39 0.945
7917.34 0.953
7918.35 1.008
7919.35 1
7920.32 0.969
7921.23 0.906
7922.21 0.984
7923.26 1.055
7924.29 1.024
7925.24 0.953
7926.22 0.976
7927.22 1
7928.26 1.039
7929.19 0.938
7930.14 0.945
7931.13 0.992
7932.12 0.993
7933.11 0.984
7934.05 0.945
7935.01 0.953
7936.03 1.024
7937.07 1.039
7938.02 0.953
7938.95 0.93
7939.95 1
7940.98 1.023
7942 1.024
7942.98 0.976
7943.92 0.945
7944.94 1.024
7945.96 1.015
7946.91 0.954
7947.87 0.953
7948.92 1.054
7950.04 1.118
7951.07 1.031
7952.05 0.976
7953.09 1.047
7954.29 1.196
7955.38 1.086
7956.37 0.992
7957.4 1.031
7958.47 1.07
7959.42 0.953
7960.36 0.938
7961.36 1
7962.4 1.039
7963.42 1.023
7964.38 0.961
7965.32 0.938
7966.33 1.008
7967.39 1.062
7968.4 1.008
7969.36 0.961
7970.33 0.976
7971.37 1.032
7972.38 1.015
7973.33 0.946
7974.23 0.898
7975.21 0.984
7976.24 1.032
7977.23 0.992
7978.17 0.937
7979.12 0.946
7980.11 0.992
7981.15 1.039
7982.15 1
7983.08 0.93
7984.05 0.968
7985.1 1.055
7986.2 1.102
7987.19 0.992
7988.18 0.984
7989.19 1.016
7990.19 1
7991.12 0.922
7992.02 0.906
7992.98 0.953
7993.97 0.992
7994.95 0.985
7995.87 0.914
7996.81 0.945
7997.79 0.977
7998.79 1
7999.75 0.961
8000.66 0.906
8001.62 0.961
8002.69 1.07
8003.74 1.055
8004.71 0.968
8005.66 0.946
8006.72 1.062
8007.79 1.071
8008.77 0.984
8009.73 0.953
8010.68 0.953
8011.69 1.008
8012.7 1.016
8013.63 0.929
8014.55 0.914
8015.56 1.016
8016.71 1.148
8017.83 1.125
8018.83 0.993
8019.79 0.961
8022.71 1.101
8023.72 1.008
8024.74 1.024
8025.83 1.086
8026.86 1.031
8027.8 0.937
8028.72 0.922
8029.67 0.953
8030.67 1
8031.66 0.993
8032.62 0.953
8033.52 0.906
8034.5 0.977
8035.52 1.023
8036.53 1.008
8037.48 0.945
8038.47 0.992
8039.52 1.055
8040.58 1.055
8041.55 0.976
8042.52 0.969
8043.55 1.031
8044.62 1.063
8045.62 1.008
8046.56 0.937
8047.55 0.992
8048.58 1.024
8049.58 1.007
8050.53 0.946
8051.51 0.984
8052.69 1.18
8053.83 1.14
8054.84 1.008
8055.81 0.969
8056.84 1.031
8057.87 1.024
8058.81 0.945
8059.75 0.938
8060.75 1
8061.83 1.078
8062.9 1.07
8063.88 0.984
8064.8 0.922
8065.78 0.977
8066.76 0.984
8067.76 0.992
8068.69 0.93
8069.61 0.922
8070.61 1
8071.62 1.008
8072.58 0.961
8073.48 0.906
8074.4 0.914
8075.33 0.937
8076.34 1.008
8077.3 0.961
8078.26 0.953
8079.23 0.977
8080.3 1.062
8081.36 1.063
8082.33 0.976
8083.3 0.969
8084.42 1.117
8085.51 1.094
8086.5 0.985
8087.45 0.953
8088.51 1.054
8089.52 1.016
8090.48 0.961
8091.39 0.906
8092.31 0.922
8093.29 0.977
8094.3 1.015
8095.35 1.047
8096.35 1
8097.33 0.977
8098.42 1.093
8099.44 1.024
8100.42 0.976
8101.34 0.922
8102.29 0.946
8103.26 0.976
8104.28 1.016
8105.2 0.922
8106.12 0.914
8107.08 0.961
8108.16 1.086
8109.17 1.007
8110.09 0.922
8111.01 0.922
8112.02 1.008
8113.04 1.016
8114.03 0.992
8114.97 0.937
8115.94 0.969
8116.97 1.031
8118.03 1.063
8119.01 0.976
8119.98 0.969
8120.96 0.984
8122.05 1.086
8123.11 1.063
8124.06 0.953
8124.97 0.906
8125.93 0.961
8126.95 1.024
8127.91 0.953
8128.81 0.906
8129.73 0.922
8130.7 0.969
8131.67 0.968
8132.62 0.946
8133.55 0.929
8134.51 0.969
8135.55 1.031
8136.62 1.079
8137.59 0.968
8138.57 0.977
8139.64 1.07
8140.63 0.992
8141.58 0.953
8142.51 0.922
8143.46 0.953
8144.55 1.094
8146.83 1.063
8147.81 0.984
8148.88 1.07
8150.01 1.125
8151.08 1.078
8152.07 0.985
8153.05 0.976
8154.08 1.032
8155.09 1.015
8156.05 0.961
8156.99 0.938
8157.97 0.976
8159.01 1.039
8160.06 1.055
8161.02 0.961
8161.95 0.93
8162.95 1
8164 1.047
8164.99 0.992
8165.93 0.937
8166.89 0.961
8167.91 1.024
8168.9 0.984
8169.86 0.961
8170.76 0.898
8171.71 0.953
8172.69 0.977
8173.66 0.977
8174.58 0.914
8175.51 0.937
8176.59 1.078
8177.62 1.024
8178.58 0.961
8179.47 0.89
8180.34 0.875
8181.28 0.938
8182.33 1.054
8183.47 1.133
8184.51 1.047
8185.51 1
8186.65 1.133
8187.75 1.102
8188.83 1.078
8189.84 1.015
8190.88 1.039
8191.98 1.102
8193.11 1.125
8194.11 1
8195.06 0.953
8196.05 0.992
8197.08 1.024
8198.14 1.062
8199.11 0.969
8200.05 0.937
8201.07 1.024
8202.08 1.015
8203.04 0.954
8203.94 0.898
8204.85 0.914
8205.81 0.961
8206.78 0.969
8207.74 0.961
8208.66 0.922
8209.59 0.929
8210.62 1.032
8211.71 1.085
8212.76 1.055
8213.74 0.977
8214.7 0.961
8215.76 1.062
8216.84 1.078
8217.81 0.969
8218.79 0.977
8219.83 1.046
8220.83 1
8221.79 0.954
8222.73 0.937
8223.72 0.992
8224.7 0.985
8225.68 0.976
8226.62 0.938
8227.58 0.961
8228.58 1
8229.61 1.031
8230.56 0.953
8231.51 0.945
8232.53 1.024
8233.66 1.133
8234.72 1.054
8235.7 0.985
8236.71 1.007
8237.83 1.118
8238.91 1.086
8239.89 0.976
8240.83 0.945
8241.87 1.032
8242.91 1.047
8243.92 1.007
8244.85 0.93
8245.82 0.969
8246.9 1.078
8247.97 1.07
8248.94 0.977
8249.87 0.922
8250.89 1.023
8251.91 1.024
8252.9 0.984
8253.82 0.922
8254.72 0.898
8255.69 0.969
8256.66 0.969
8257.58 0.922
8258.46 0.882
8259.38 0.915
8260.36 0.984
8261.46 1.101
8262.48 1.024
8263.43 0.945
8264.36 0.93
8265.36 1
8266.35 0.992
8267.33 0.977
8268.24 0.914
8269.19 0.953
8270.16 0.969
8271.12 0.961
8272.03 0.906
8272.99 0.961
8273.99 1
8274.99 1
8275.94 0.945
8276.87 0.93
8277.88 1.015
8278.94 1.063
8280 1.055
8280.95 0.953
8281.98 1.023
8283.01 1.039
8284.03 1.016
8285.01 0.976
8286 0.993
8287.07 1.07
8288.09 1.023
8289.09 1
8290.02 0.93
8290.98 0.961
8292.01 1.031
8293.07 1.055
8294.06 0.992
8295.01 0.945
8296.02 1.016
8297.06 1.039
8298.07 1.008
8299.05 0.976
8300.07 1.024
8301.19 1.117
8302.27 1.086
8303.27 1
8304.24 0.969
8305.33 1.086
8306.44 1.109
8307.39 0.953
8308.33 0.945
8309.3 0.961
8310.33 1.039
8311.43 1.094
8312.41 0.985
8313.39 0.976
8314.45 1.063
8315.48 1.023
8316.43 0.953
8317.34 0.914
8318.33 0.985
8319.45 1.125
8320.48 1.023
8321.47 0.992
8322.43 0.961
8323.47 1.039
8324.52 1.055
8325.55 1.023
8326.51 0.969
8327.56 1.047
8328.66 1.094
8329.7 1.047
8330.68 0.976
8331.66 0.977
8332.69 1.039
8333.77 1.078
8334.76 0.992
8335.73 0.961
8336.79 1.063
8337.88 1.086
8338.87 0.992
8339.82 0.953
8340.81 0.992
8341.91 1.102
8342.93 1.015
8343.91 0.977
8344.92 1.015
8346.03 1.11
8347.08 1.047
8348.05 0.976
8348.98 0.93
8349.96 0.976
8350.94 0.977
8351.87 0.93
8352.77 0.906
8353.69 0.922
8354.66 0.969
8355.64 0.976
8356.6 0.961
8357.53 0.93
8358.45 0.922
8359.41 0.953
8360.4 0.992
8361.37 0.969
8362.33 0.961
8363.38 1.054
8364.53 1.149
8365.62 1.086
8366.62 1.008
8367.68 1.054
8368.73 1.047
8369.72 0.992
8370.62 0.907
8371.56 0.937
8372.55 0.984
8373.61 1.063
8374.6 0.992
8375.56 0.961
8376.58 1.023
8377.61 1.024
8378.65 1.039
8379.58 0.937
8380.58 1
8381.66 1.071
8382.77 1.117
8383.76 0.992
8384.71 0.945
8385.73 1.024
8386.8 1.07
8387.85 1.047
8388.83 0.977
8389.79 0.961
8390.76 0.976
8391.71 0.945
8392.62 0.915
8393.55 0.921
8394.55 1.008
8395.62 1.063
8396.65 1.031
8397.62 0.977
8398.58 0.96
8399.65 1.063
8400.71 1.062
8401.66 0.946
8402.63 0.976
8403.62 0.993
8404.59 0.968
8405.52 0.93
8406.46 0.937
8407.41 0.954
8408.41 0.992
8409.38 0.969
8410.31 0.937
8411.26 0.953
8412.28 1.016
8413.27 0.992
8414.21 0.937
8415.12 0.907
8416.08 0.961
8417.1 1.023
8418.05 0.953
8418.97 0.914
8419.88 0.914
8420.87 0.985
8421.87 1
8422.84 0.976
8423.78 0.938
8424.73 0.945
8425.7 0.977
8426.76 1.054
8427.76 1.008
8428.69 0.93
8429.64 0.945
8430.66 1.016
8431.69 1.031
8432.68 0.992
8433.65 0.969
8434.61 0.961
8435.62 1.008
8436.61 0.992
8437.57 0.961
8438.44 0.867
8439.32 0.883
8440.23 0.914
8441.19 0.961
8442.18 0.984
8443.12 0.946
8444.06 0.937
8445.17 1.109
8446.2 1.032
8447.18 0.976
8448.09 0.914
8449.06 0.969
8450.12 1.063
8451.14 1.015
8452.07 0.93
8453.08 1.008
8454.13 1.054
8455.09 0.961
8455.99 0.899
8456.86 0.867
8457.73 0.867
8458.65 0.922
8459.62 0.977
8460.69 1.07
8461.68 0.984
8462.71 1.031
8463.8 1.086
8464.88 1.079
8465.9 1.023
8466.84 0.945
8467.8 0.961
8468.89 1.086
8469.85 0.961
8470.77 0.922
8471.68 0.906
8472.58 0.906
8473.48 0.891
8474.38 0.906
8475.32 0.938
8476.25 0.93
8477.17 0.921
8478.12 0.954
8479.15 1.023
8480.19 1.047
8481.17 0.976
8482.16 0.993
8483.27 1.109
8484.44 1.172
8485.58 1.133
8486.58 1.007
8487.56 0.977
8488.58 1.016
8489.52 0.945
8490.43 0.906
8491.32 0.891
8492.24 0.922
8493.31 1.07
8494.44 1.125
8495.55 1.117
8496.59 1.039
8497.67 1.078
8498.75 1.079
8499.8 1.054
8500.76 0.961
8501.66 0.891
8502.61 0.953
8503.51 0.906
8504.42 0.906
8505.33 0.914
8506.29 0.954
8507.34 1.054
8508.44 1.102
8509.48 1.031
8510.46 0.984
8511.44 0.985
8512.44 1
8513.39 0.945
8514.3 0.906
8515.23 0.938
8516.23 0.992
8517.19 0.969
8518.1 0.906
8519.01 0.906
8520 0.993
8521.05 1.046
8522.02 0.977
8522.98 0.953
8523.91 0.938
8524.86 0.945
8525.77 0.914
8526.69 0.914
8527.58 0.898
8528.53 0.946
8529.6 1.07
8530.67 1.07
8531.67 1
8532.63 0.961
8533.62 0.993
8534.66 1.039
8535.64 0.976
8536.57 0.93
8537.55 0.984
8538.62 1.063
8539.8 1.187
8540.83 1.024
8541.82 0.992
8542.8 0.984
8543.78 0.977
8544.76 0.984
8545.7 0.938
8546.75 1.047
8547.87 1.117
8548.99 1.125
8549.98 0.984
8550.98 1
8552.03 1.055
8553.05 1.015
8553.99 0.946
8554.93 0.937
8555.94 1.008
8556.94 1.008
8557.91 0.969
8558.87 0.953
8559.87 1
8560.91 1.039
8561.9 0.992
8562.83 0.93
8563.76 0.937
8564.76 0.992
8565.73 0.969
8566.65 0.922
8567.55 0.898
8568.58 1.032
8569.63 1.054
8570.59 0.961
8571.52 0.93
8572.51 0.984
8573.53 1.024
8574.53 1
8575.47 0.937
8576.37 0.899
8577.23 0.867
8578.12 0.891
8579.05 0.921
8579.97 0.922
8580.86 0.891
8581.74 0.883
8582.71 0.968
8583.65 0.938
8584.56 0.914
8585.44 0.875
8586.28 0.844
8587.14 0.859
8587.98 0.836
8588.79 0.813
8589.58 0.789
8590.35 0.773
8591.12 0.774
8591.88 0.75
8592.62 0.75
8593.37 0.742
8594.1 0.734
8594.82 0.719
8595.53 0.711
8596.25 0.719
8596.97 0.718
8597.67 0.703
8598.38 0.711
8599.08 0.696
8599.74 0.664
8600.4 0.656
8601.04 0.641
8601.69 0.648
8602.34 0.656
8602.99 0.649
8603.62 0.633
8604.26 0.64
8604.91 0.641
8605.55 0.64
8606.19 0.641
8606.81 0.625
8607.45 0.641
8608.07 0.617
8608.7 0.633
8609.31 0.609
8610.55 0.609
8611.19 0.641
8611.83 0.633
8612.46 0.632
8613.1 0.641
8613.75 0.649
8614.41 0.664
8615.08 0.664
8615.78 0.703
8616.46 0.679
8617.13 0.672
8617.8 0.664
8618.47 0.672
8619.12 0.657
8619.79 0.664
8620.45 0.664
8621.11 0.656
8621.76 0.648
8622.4 0.641
8623.05 0.656
8623.73 0.672
8624.38 0.649
8625.03 0.656
8626.34 0.656
8626.99 0.649
8627.66 0.672
8628.33 0.671
8629.05 0.719
8629.75 0.696
8630.47 0.718
8631.19 0.727
8631.93 0.734
8632.68 0.75
8633.45 0.774
8634.26 0.804
8635.14 0.883
8638.11 0.945
8638.98 0.875
8639.95 0.969
8640.88 0.922
8641.77 0.898
8642.66 0.891
8643.53 0.867
8644.51 0.984
8645.54 1.024
8646.48 0.945
8647.38 0.898
8648.23 0.852
8649.09 0.859
8649.94 0.844
8650.76 0.828
8651.58 0.82
8652.4 0.813
8653.29 0.891
8654.18 0.89
8655.11 0.93
8656.08 0.976
8657.01 0.922
8658.01 1
8659.07 1.063
8660.12 1.047
8661.08 0.961
8662.02 0.945
8663.05 1.023
8664.08 1.032
8665.01 0.937
8665.93 0.914
8666.88 0.953
8667.85 0.969
8668.82 0.969
8669.73 0.906
8670.65 0.922
8671.66 1.008
8672.65 0.992
8673.62 0.977
8674.55 0.929
8675.5 0.946
8676.46 0.96
8677.51 1.055
8678.56 1.047
8679.57 1.008
8680.69 1.125
8683.01 1.133
8684.03 1.016
8685.14 1.109
8686.12 0.985
8687.06 0.937
8687.94 0.883
8688.86 0.914
8689.88 1.016
8690.93 1.054
8691.94 1.008
8692.9 0.961
8693.91 1.008
8694.92 1.015
8695.92 1
8696.84 0.922
8697.82 0.977
8698.78 0.961
8699.73 0.945
8700.69 0.961
8701.66 0.969
8702.72 1.062
8703.8 1.086
8704.83 1.031
8705.8 0.961
8706.83 1.032
8707.81 0.984
8708.8 0.984
8709.71 0.914
8710.67 0.961
8711.74 1.071
8712.73 0.992
8713.71 0.976
8714.67 0.961
8715.76 1.086
8716.75 0.993
8717.72 0.968
8718.67 0.953
8719.68 1.008
8720.74 1.063
8721.78 1.039
8722.79 1.008
8723.85 1.062
8724.99 1.141
8726.07 1.078
8727.08 1.008
8728.08 1
8729.24 1.164
8731.58 1.133
8732.6 1.023
8733.55 0.945
8734.51 0.969
8735.5 0.985
8736.42 0.921
8737.36 0.938
8738.33 0.969
8739.33 1
8740.33 1.007
8741.28 0.946
8742.23 0.953
8743.21 0.976
8744.18 0.969
8745.11 0.93
8746.03 0.922
8747 0.969
8748.01 1.007
8749.04 1.032
8750 0.961
8750.98 0.984
8751.99 1.008
8753.05 1.054
8754 0.954
8754.96 0.96
8755.96 1
8757 1.04
8757.97 0.968
8758.95 0.985
8759.97 1.015
8760.96 0.992
8761.91 0.954
8762.84 0.929
8763.84 1
8764.81 0.969
8765.79 0.977
8766.75 0.961
8767.73 0.984
8768.73 1
8769.69 0.961
8770.63 0.937
8771.58 0.946
8772.67 1.093
8773.83 1.164
8775.02 1.188
8776.07 1.047
8777.06 0.992
8778.08 1.023
8779.17 1.086
8780.16 0.993
8781.11 0.945
8782.17 1.062
8783.24 1.071
8784.3 1.062
8785.26 0.961
8786.28 1.016
8787.33 1.047
8788.31 0.984
8789.24 0.93
8790.16 0.922
8791.19 1.031
8792.14 0.945
8793.06 0.922
8793.99 0.93
8794.93 0.937
8795.92 0.992
8796.93 1.008
8797.91 0.977
8798.85 0.945
8799.83 0.984
8800.85 1.016
8801.87 1.016
8802.8 0.937
8803.69 0.891
8804.59 0.898
8805.49 0.899
8806.35 0.859
8807.18 0.828
8807.97 0.789
8808.75 0.782
8811.07 0.781
8812.64 0.789
8814.23 0.797
8815.12 0.891
8816.16 1.047
8817.3 1.132
8818.41 1.11
8823.23 1.101
8824.29 1.063
8825.42 1.132
8826.54 1.118
8827.58 1.039
8828.59 1.015
8829.68 1.086
8830.9 1.219
8831.97 1.07
8833.02 1.055
8834.1 1.078
8835.2 1.102
8836.31 1.109
8837.34 1.031
8838.36 1.016
8839.38 1.023
8840.51 1.133
8841.58 1.07
8842.62 1.032
8843.7 1.086
8844.74 1.039
8845.78 1.039
8846.8 1.015
8847.85 1.055
8848.91 1.055
8849.94 1.031
8850.94 1
8852.05 1.109
8853.08 1.032
8854.12 1.047
8855.15 1.023
8856.16 1.016
8857.21 1.046
8858.29 1.079
8859.38 1.093
8860.44 1.055
8861.5 1.063
8862.56 1.062
8863.61 1.047
8864.59 0.984
8865.57 0.977
8866.58 1.015
8867.62 1.032
8868.61 0.992
8869.58 0.976
8870.64 1.055
8871.64 1
8872.59 0.953
8873.53 0.938
8874.46 0.929
8875.41 0.946
8876.4 0.992
8877.37 0.969
8878.33 0.968
8879.37 1.032
8880.42 1.054
8881.45 1.032
8882.43 0.976
8883.47 1.039
8884.53 1.063
8885.6 1.07
8886.58 0.977
8887.55 0.976
8888.66 1.11
8889.88 1.211
8891.01 1.132
8892.03 1.024
8893.16 1.125
8894.27 1.117
8895.3 1.031
8896.29 0.985
8897.37 1.078
8898.51 1.148
8899.6 1.086
8900.66 1.063
8901.76 1.093
8902.93 1.172
8904.01 1.078
8905 0.993
8905.96 0.96
8906.97 1.008
8907.99 1.024
8909.01 1.023
8909.99 0.977
8910.97 0.976
8912.01 1.039
8913.09 1.086
8914.13 1.039
8915.15 1.016
8916.19 1.047
8917.36 1.164
8918.33 0.969
8919.29 0.961
8920.45 1.164
8921.67 1.218
8922.8 1.133
8923.89 1.086
8925.08 1.188
8926.26 1.187
8927.4 1.133
8928.43 1.031
8929.51 1.078
8930.66 1.157
8931.78 1.117
8932.83 1.054
8934.01 1.172
8935.12 1.11
8936.19 1.07
8937.18 0.992
8938.21 1.031
8939.28 1.071
8940.35 1.07
8941.32 0.969
8942.23 0.914
8943.12 0.891
8944.05 0.921
8944.99 0.946
8945.93 0.937
8946.81 0.883
8947.72 0.906
8948.69 0.969
8949.76 1.078
8950.85 1.086
8951.91 1.055
8952.98 1.07
8954.12 1.149
8955.25 1.125
8956.31 1.062
8957.3 0.992
8958.31 1.008
8959.34 1.031
8960.36 1.016
8961.36 1
8962.32 0.961
8963.34 1.023
8964.37 1.024
8965.37 1
8966.4 1.031
8967.42 1.023
8968.5 1.079
8969.51 1.015
8970.5 0.985
8971.47 0.968
8972.46 0.992
8973.44 0.977
8974.4 0.961
8975.38 0.977
8976.39 1.015
8977.51 1.117
8978.7 1.196
8979.69 0.992
8980.68 0.984
8981.69 1.016
8982.69 1
8983.69 0.992
8984.62 0.938
8985.61 0.984
8986.64 1.031
8987.73 1.086
8988.79 1.063
8989.81 1.023
8990.86 1.047
8991.93 1.07
8992.93 1
8993.94 1.008
8994.91 0.977
8995.98 1.07
8997.08 1.094
8998.23 1.148
8999.2 0.977
9000.23 1.031
9001.26 1.031
9002.37 1.102
9003.35 0.984
9004.39 1.039
9005.61 1.219
9006.74 1.133
9007.82 1.078
9008.87 1.047
9009.99 1.125
9011.13 1.14
9012.16 1.032
9013.17 1.007
9014.23 1.063
9015.3 1.07
9016.34 1.039
9017.38 1.039
9018.43 1.047
9019.51 1.086
9020.58 1.07
9021.62 1.032
9022.64 1.023
9023.69 1.047
9024.69 1
9025.69 1
9026.66 0.977
9027.72 1.054
9028.73 1.016
9029.69 0.961
9030.63 0.937
9031.62 0.985
9032.7 1.086
9033.8 1.101
9034.94 1.141
9036.19 1.25
9037.37 1.172
9038.43 1.062
9039.52 1.094
9040.73 1.211
9041.89 1.156
9042.91 1.024
9043.91 0.992
9044.95 1.047
9045.98 1.031
9046.98 0.992
9047.96 0.984
9049.06 1.102
9050.29 1.227
9051.41 1.117
9052.44 1.031
9053.43 0.992
9054.45 1.024
9055.49 1.039
9056.49 1
9057.46 0.968
9058.44 0.977
9059.4 0.961
9060.31 0.914
9061.21 0.898
9062.19 0.977
9063.42 1.234
9064.51 1.094
9065.55 1.031
9066.56 1.016
9067.64 1.078
9068.71 1.07
9069.75 1.04
9070.73 0.984
9071.76 1.031
9072.79 1.024
9073.86 1.07
9074.9 1.039
9075.94 1.039
9077.02 1.086
9078.16 1.141
9079.28 1.117
9080.3 1.023
9081.3 1
9082.38 1.071
9083.41 1.039
9084.37 0.953
9085.33 0.961
9086.29 0.961
9087.29 1
9088.33 1.046
9089.33 1
9090.33 1
9091.33 0.993
9092.39 1.062
9093.4 1.008
9094.38 0.977
9095.32 0.945
9096.38 1.055
9097.36 0.984
9098.3 0.945
9099.22 0.914
9100.18 0.961
9101.22 1.039
9102.21 0.992
9103.17 0.961
9104.15 0.977
9105.18 1.031
9106.17 0.992
9107.16 0.993
9108.11 0.945
9109.11 1
9110.12 1.008
9111.12 1.008
9112.15 1.023
9113.12 0.977
9114.08 0.96
9115.11 1.024
9116.08 0.976
9117.07 0.985
9118.02 0.953
9119.09 1.07
9120.1 1.008
9121.06 0.961
9122.05 0.984
9123.05 1
9124.05 1
9125.02 0.977
9125.98 0.961
9127 1.016
9128.02 1.023
9128.98 0.953
9129.94 0.969
9130.91 0.969
9131.91 1
9132.94 1.031
9133.93 0.984
9134.89 0.961
9135.83 0.938
9136.82 0.992
9137.79 0.969
9138.76 0.976
9139.78 1.016
9140.77 0.992
9141.77 1
9142.73 0.953
9143.68 0.953
9144.71 1.031
9145.7 0.993
9146.66 0.961
9147.62 0.961
9148.67 1.046
9149.85 1.18
9150.98 1.125
9151.99 1.016
9153.08 1.093
9154.16 1.071
9155.24 1.086
9156.26 1.023
9157.28 1.016
9158.38 1.101
9159.47 1.086
9160.46 0.992
9161.41 0.946
9162.35 0.945
9163.36 1.008
9164.33 0.976
9165.34 1.008
9166.35 1.008
9167.37 1.016
9168.36 0.992
9169.4 1.039
9170.41 1.016
9171.43 1.015
9172.45 1.024
9173.47 1.015
9174.5 1.032
9175.47 0.968
9176.48 1.008
9177.49 1.016
9178.49 1
9179.48 0.992
9180.43 0.945
9181.33 0.906
9182.24 0.907
9183.14 0.898
9184.08 0.938
9185.01 0.929
9186.01 1
9187.12 1.118
9188.19 1.062
9189.2 1.016
9190.21 1.007
9191.25 1.04
9192.26 1.007
9193.28 1.024
9194.26 0.984
9195.25 0.985
9196.3 1.046
9197.31 1.016
9198.32 1.008
9199.3 0.984
9200.28 0.977
9201.3 1.023
9202.33 1.024
9203.34 1.015
9204.36 1.016
9205.41 1.055
9206.48 1.07
9207.53 1.047
9208.56 1.031
9209.62 1.063
9210.66 1.031
9211.65 0.992
9212.62 0.977
9213.61 0.984
9214.62 1.008
9215.58 0.968
9216.55 0.961
9217.51 0.961
9218.53 1.024
9219.5 0.969
9220.48 0.976
9221.41 0.938
9222.38 0.961
9223.34 0.968
9224.29 0.946
9225.23 0.945
9226.14 0.906
9227.08 0.938
9228.04 0.961
9228.98 0.937
9229.91 0.938
9230.88 0.961
9231.9 1.023
9232.88 0.984
9233.83 0.953
9234.85 1.016
9235.86 1.008
9236.82 0.961
9237.79 0.969
9238.81 1.023
9239.77 0.961
9240.72 0.945
9241.64 0.922
9242.55 0.914
9243.47 0.914
9244.37 0.899
9245.26 0.89
9246.15 0.891
9247.05 0.898
9247.94 0.899
9248.86 0.914
9249.77 0.914
9250.69 0.922
9251.65 0.953
9252.61 0.961
9253.55 0.945
9254.48 0.922
9255.41 0.93
9256.35 0.945
9257.3 0.945
9258.19 0.899
9259.09 0.898
9260.01 0.914
9260.93 0.922
9261.84 0.914
9262.75 0.907
9263.66 0.906
9264.57 0.914
9265.51 0.945
9266.44 0.922
9267.38 0.938
9268.29 0.914
9269.2 0.914
9270.11 0.906
9271.06 0.953
9271.96 0.898
9272.83 0.875
9273.74 0.907
9274.69 0.953
9275.7 1.008
9276.66 0.953
9277.62 0.969
9278.63 1.007
9279.66 1.024
9280.64 0.984
9281.62 0.985
9282.55 0.929
9283.51 0.961
9284.48 0.969
9285.47 0.984
9286.48 1.008
9287.47 0.992
9288.45 0.985
9289.44 0.992
9290.5 1.055
9291.52 1.023
9292.51 0.984
9293.45 0.946
9294.41 0.961
9295.38 0.968
9296.33 0.953
9297.3 0.961
9298.27 0.977
9299.21 0.937
9300.14 0.93
9301.12 0.985
9302.07 0.945
9303.02 0.953
9304.01 0.984
9304.98 0.977
9305.93 0.945
9306.84 0.914
9307.75 0.907
9308.63 0.882
9309.5 0.868
9310.38 0.882
9311.27 0.891
9312.29 1.016
9313.29 1
9314.3 1.007
9315.3 1.008
9316.45 1.149
9317.55 1.093
9318.56 1.016
9319.56 1
9320.58 1.023
9321.6 1.016
9322.63 1.031
9323.65 1.016
9324.69 1.039
9325.81 1.125
9326.89 1.078
9327.94 1.047
9328.94 1
9329.96 1.023
9330.99 1.032
9332.05 1.054
9333.09 1.047
9334.08 0.992
9335.12 1.032
9336.16 1.047
9337.19 1.031
9338.19 1
9339.26 1.062
9340.28 1.024
9341.29 1.008
9342.25 0.961
9343.17 0.921
9344.08 0.907
9344.95 0.875
9345.83 0.875
9346.73 0.898
9347.67 0.945
9348.59 0.922
9349.56 0.969
9350.52 0.961
9351.51 0.984
9352.6 1.094
9353.77 1.172
9354.88 1.109
9355.91 1.024
9356.97 1.062
9358.01 1.047
9359.07 1.055
9360.13 1.062
9361.16 1.032
9362.25 1.086
9363.32 1.07
9364.38 1.062
9365.46 1.078
9366.58 1.118
9367.62 1.039
9368.64 1.023
9369.61 0.969
9370.65 1.039
9371.72 1.07
9372.74 1.024
9373.77 1.031
9374.79 1.016
9375.86 1.07
9376.91 1.047
9377.9 0.992
9378.86 0.961
9379.83 0.976
9380.83 0.993
9381.84 1.015
9382.83 0.985
9383.78 0.953
9384.73 0.945
9385.73 1
9386.69 0.961
9387.62 0.93
9388.55 0.929
9389.53 0.985
9390.45 0.922
9391.37 0.914
9392.3 0.937
9393.29 0.985
9394.26 0.976
9395.24 0.977
9396.19 0.945
9397.11 0.922
9398.08 0.976
9399.01 0.922
9399.96 0.953
9400.91 0.954
9401.85 0.937
9402.83 0.977
9403.81 0.984
9404.82 1.008
9405.85 1.031
9406.83 0.984
9407.8 0.961
9408.8 1
9409.8 1.008
9410.8 1
9411.8 0.992
9412.79 0.993
9413.83 1.046
9414.88 1.04
9415.88 1
9416.86 0.984
9417.85 0.992
9418.83 0.977
9419.82 0.992
9420.83 1.008
9421.78 0.953
9422.74 0.961
9423.69 0.945
9424.64 0.953
9425.59 0.953
9426.53 0.938
9427.44 0.914
9428.33 0.883
9429.16 0.828
9429.98 0.82
9430.8 0.828
9431.72 0.914
9432.62 0.899
9433.51 0.898
9434.42 0.906
9435.45 1.032
9436.46 1.007
9437.44 0.977
9438.4 0.961
9439.44 1.047
9440.47 1.023
9441.54 1.071
9442.57 1.031
9443.58 1.008
9444.66 1.078
9445.74 1.086
9446.78 1.039
9447.78 1
9448.73 0.953
9449.69 0.953
9450.66 0.969
9451.66 1.008
9452.68 1.015
9453.66 0.977
9454.67 1.015
9455.69 1.024
9456.71 1.015
9457.71 1
9458.76 1.047
9459.76 1.008
9460.77 1.008
9461.76 0.992
9462.83 1.063
9463.88 1.054
9464.83 0.953
9465.78 0.946
9466.74 0.961
9467.66 0.922
9468.57 0.906
9469.49 0.922
9470.44 0.953
9471.38 0.937
9472.31 0.93
9473.26 0.945
9474.2 0.946
9475.27 1.07
9476.36 1.086
9477.44 1.078
9478.48 1.039
9479.53 1.055
9480.63 1.101
9481.69 1.063
9482.7 1.008
9483.71 1.007
9484.76 1.055
9485.77 1.008
9486.78 1.008
9487.82 1.039
9488.87 1.047
9489.84 0.976
9490.83 0.992
9491.82 0.985
9492.78 0.961
9493.76 0.976
9494.73 0.977
9495.69 0.961
9496.64 0.945
9497.62 0.977
9498.59 0.976
9499.6 1.008
9500.64 1.039
9501.68 1.039
9502.68 1
9503.66 0.985
9504.7 1.039
9505.75 1.047
9506.71 0.96
9507.65 0.938
9508.62 0.969
9509.58 0.961
9510.53 0.953
9511.48 0.945
9512.44 0.969
9513.44 1
9514.41 0.969
9515.36 0.945
9516.33 0.969
9517.28 0.953
9518.22 0.937
9519.15 0.93
9520.09 0.945
9521.09 1
9522.08 0.992
9523.04 0.954
9523.98 0.945
9524.95 0.969
9525.94 0.984
9526.88 0.945
9527.83 0.946
9528.8 0.968
9529.76 0.969
9530.74 0.977
9531.69 0.953
9532.66 0.969
9533.62 0.953
9534.62 1
9535.59 0.976
9536.55 0.961
9537.55 1
9538.52 0.969
9539.51 0.984
9540.48 0.969
9541.45 0.977
9542.42 0.968
9543.38 0.954
9544.32 0.945
9545.26 0.945
9546.21 0.945
9547.12 0.907
9548.01 0.898
9548.91 0.899
9549.8 0.882
9550.66 0.86
9551.55 0.89
9552.44 0.891
9553.32 0.883
9554.19 0.867
9555.08 0.898
9556.06 0.977
9557.01 0.953
9557.93 0.914
9558.82 0.891
9559.72 0.898
9560.58 0.867
9561.44 0.86
9562.32 0.875
9563.23 0.906
9564.23 1.008
9565.26 1.031
9566.31 1.047
9567.3 0.984
9568.24 0.946
9569.19 0.945
9570.15 0.961
9571.08 0.937
9572.05 0.969
9573 0.946
9573.98 0.984
9574.99 1.008
9576.03 1.039
9577.02 0.992
9577.96 0.937
9578.91 0.954
9579.88 0.961
9580.8 0.921
9581.74 0.946
9582.71 0.968
9583.67 0.961
9584.64 0.969
9585.62 0.985
9586.66 1.039
9587.64 0.976
9588.61 0.969
9589.59 0.984
9590.58 0.992
9591.56 0.977
9592.52 0.961
9593.46 0.937
9594.41 0.954
9595.37 0.953
9596.33 0.961
9597.27 0.945
9598.24 0.969
9599.24 1
9600.25 1.008
9601.2 0.953
9602.16 0.953
9603.17 1.015
9604.17 1
9605.12 0.946
9606.03 0.914
9606.95 0.922
9607.91 0.961
9608.89 0.976
9609.84 0.953
9610.8 0.953
9611.75 0.954
9612.76 1.015
9613.82 1.055
9614.85 1.031
9615.85 1
9616.85 1
9617.9 1.047
9618.91 1.008
9619.91 1
9620.88 0.969
9621.85 0.976
9622.82 0.969
9623.78 0.961
9624.75 0.969
9625.73 0.984
9626.69 0.961
9627.66 0.969
9628.64 0.976
9629.63 0.992
9630.61 0.977
9631.6 0.992
9632.6 1
9633.6 1
9634.55 0.953
9635.48 0.93
9636.39 0.906
9637.29 0.899
9638.19 0.906
9639.07 0.875
9639.91 0.844
9640.74 0.828
9641.57 0.828
9642.44 0.867
9643.37 0.93
9644.3 0.929
9645.19 0.891
9646.14 0.953
9647.16 1.016
9648.23 1.078
9649.22 0.984
9650.19 0.977
9651.17 0.976
9652.19 1.024
9653.26 1.062
9654.26 1.008
9655.24 0.977
9656.19 0.945
9657.16 0.969
9658.16 1
9659.13 0.976
9660.1 0.969
9661.08 0.977
9662.09 1.015
9663.14 1.047
9664.13 0.992
9665.11 0.977
9666.06 0.953
9667.05 0.992
9668.05 1
9669.02 0.969
9669.98 0.961
9670.98 1
9671.96 0.976
9672.96 1
9673.94 0.977
9675.03 1.094
9676.08 1.054
9677.08 0.993
9678.02 0.945
9678.99 0.969
9680.04 1.047
9681.05 1.007
9682.04 0.993
9683.02 0.984
9684.01 0.984
9684.99 0.985
9685.98 0.992
9686.95 0.969
9687.92 0.968
9688.89 0.969
9689.89 1
9690.87 0.977
9691.83 0.961
9692.76 0.937
9693.7 0.938
9694.73 1.023
9695.7 0.977
9696.65 0.945
9697.6 0.953
9698.55 0.953
9699.5 0.946
9700.45 0.953
9701.45 1
9702.39 0.937
9703.34 0.953
9704.29 0.946
9705.24 0.953
9706.19 0.945
9707.15 0.961
9708.1 0.953
9709.05 0.953
9710.01 0.961
9710.96 0.945
9711.91 0.946
9712.85 0.945
9713.8 0.945
9714.73 0.938
9715.67 0.937
9716.62 0.946
9717.55 0.937
9718.48 0.922
9719.41 0.938
9720.37 0.953
9721.31 0.945
9722.23 0.914
9723.14 0.914
9724.1 0.961
9725.08 0.984
9726.06 0.977
9727.01 0.945
9727.94 0.93
9728.83 0.891
9729.69 0.859
9730.51 0.828
9731.35 0.836
9732.22 0.867
9733.11 0.891
9733.99 0.883
9734.9 0.906
9735.82 0.922
9736.76 0.945
9737.73 0.969
9738.76 1.023
9739.8 1.047
9740.84 1.039
9741.87 1.024
9742.91 1.047
9744.01 1.101
9745.08 1.07
9746.11 1.024
9747.11 1
9748.15 1.039
9749.2 1.055
9750.2 1
9751.21 1.007
9752.2 0.993
9753.27 1.07
9754.34 1.07
9755.37 1.024
9756.37 1
9757.4 1.031
9758.39 0.992
9759.38 0.992
9760.35 0.969
9761.33 0.984
9762.38 1.04
9763.37 0.992
9764.34 0.976
9765.33 0.985
9766.34 1.015
9767.33 0.992
9768.3 0.969
9769.28 0.977
9770.3 1.023
9771.26 0.953
9772.23 0.977
9773.22 0.984
9774.23 1.016
9775.2 0.969
9776.19 0.984
9777.19 1
9778.16 0.969
9779.09 0.937
9780.03 0.938
9780.98 0.945
9781.91 0.93
9782.8 0.898
9783.69 0.883
9784.55 0.859
9785.37 0.821
9786.18 0.812
9786.97 0.789
9787.76 0.789
9788.54 0.782
9789.3 0.765
9790.07 0.766
9790.81 0.742
9791.56 0.75
9792.27 0.711
9792.98 0.711
9793.66 0.68
9794.36 0.695
9795.02 0.664
9795.69 0.672
9796.35 0.656
9796.99 0.641
9797.64 0.648
9798.3 0.656
9798.94 0.649
9800.9 0.664
9801.57 0.672
9802.3 0.726
9803.06 0.766
9803.88 0.813
9804.77 0.898
9805.72 0.945
9806.62 0.899
9807.53 0.914
9808.48 0.945
9809.44 0.969
9810.41 0.969
9811.41 0.992
9812.4 0.992
9813.42 1.023
9814.44 1.016
9815.45 1.016
9816.46 1.007
9817.52 1.063
9818.57 1.047
9819.62 1.047
9820.63 1.015
9821.65 1.016
9822.67 1.023
9823.7 1.032
9824.73 1.031
9825.76 1.023
9826.78 1.024
9827.79 1.008
9828.78 0.992
9829.77 0.992
9830.73 0.953
9831.69 0.969
9832.66 0.969
9833.6 0.937
9834.56 0.961
9835.5 0.938
9836.44 0.945
9837.46 1.015
9838.5 1.04
9839.5 1
9840.47 0.968
9841.43 0.961
9842.44 1.008
9843.44 1.008
9844.44 0.992
9845.41 0.977
9846.43 1.015
9847.48 1.055
9848.53 1.047
9849.57 1.039
9850.62 1.055
9851.72 1.093
9852.73 1.008
9853.73 1.008
9854.74 1.008
9855.75 1.008
9856.73 0.976
9857.72 0.992
9858.69 0.977
9859.66 0.961
9860.62 0.961
9861.55 0.929
9862.59 1.047
9863.58 0.985
9864.58 1
9865.57 0.992
9866.68 1.109
9867.78 1.102
9868.81 1.031
9869.81 1
9870.8 0.992
9871.76 0.961
9872.73 0.961
9873.69 0.961
9874.68 0.992
9875.64 0.961
9876.6 0.961
9877.58 0.977
9878.58 1.007
9879.55 0.969
9880.54 0.985
9881.5 0.961
9882.45 0.953
9883.39 0.937
9884.33 0.938
9885.26 0.937
9886.25 0.985
9887.19 0.945
9888.15 0.953
9889.16 1.016
9890.13 0.968
9891.08 0.946
9892.01 0.929
9892.95 0.946
9893.89 0.937
9894.81 0.922
9895.73 0.922
9896.66 0.93
9897.58 0.914
9898.52 0.945
9899.47 0.945
9900.43 0.961
9901.38 0.946
9902.3 0.929
9903.27 0.969
9904.2 0.93
9905.16 0.961
9906.11 0.945
9907.06 0.953
9908.08 1.016
9909.1 1.023
9910.11 1.008
9911.1 0.992
9912.16 1.055
9913.19 1.039
9914.18 0.984
9915.16 0.985
9916.16 1
9917.16 1
9918.14 0.976
9919.13 0.992
9920.12 0.985
9921.07 0.953
9922 0.93
9922.93 0.929
9923.88 0.946
9924.81 0.937
9925.72 0.906
9926.66 0.946
9927.62 0.953
9928.55 0.937
9929.5 0.946
9930.48 0.976
9931.43 0.953
9932.4 0.969
9933.37 0.969
9934.33 0.961
9935.26 0.929
9936.2 0.946
9937.14 0.937
9938.07 0.93
9939 0.93
9939.94 0.945
9940.84 0.898
9941.74 0.899
9942.62 0.875
9943.47 0.851
9944.3 0.828
9945.12 0.821
9946 0.883
9946.91 0.914
9947.86 0.945
9948.81 0.953
9949.89 1.078
9950.97 1.078
9952 1.032
9952.95 0.953
9953.95 1
9954.97 1.015
9956 1.032
9956.99 0.992
9957.98 0.992
9959.02 1.039
9960.12 1.094
9961.17 1.054
9962.17 1
9963.17 1
9964.14 0.969
9965.08 0.945
9966.06 0.977
9967.04 0.977
9967.98 0.945
9968.98 0.992
9969.97 0.992
9970.98 1.008
9971.95 0.977
9972.93 0.976
9973.96 1.031
9974.94 0.977
9975.9 0.961
9976.87 0.969
9977.84 0.976
9978.8 0.953
9979.76 0.969
9980.75 0.985
9981.73 0.976
9982.69 0.969
9983.67 0.976
9984.64 0.969
9985.7 1.063
9986.73 1.023
9987.71 0.984
9988.7 0.993
9989.73 1.023
9990.72 0.992
9991.69 0.977
9992.65 0.953
9993.58 0.937
9994.56 0.977
9995.51 0.953
9996.48 0.961
9997.39 0.914
9998.3 0.914
9999.24 0.938
10000.2 0.922
10001.1 0.929
10002 0.946
10003 0.976
10004 0.945
10004.9 0.954
10005.8 0.921
10006.8 0.961
10007.8 0.954
10008.7 0.96
10009.7 0.977
10010.7 1
10011.7 1
10012.7 0.984
10013.6 0.938
10014.6 0.969
10015.5 0.968
10016.5 0.954
10017.4 0.945
10018.4 0.992
10019.4 0.945
10020.4 0.969
10021.3 0.969
10022.3 1.015
10023.3 0.969
10024.3 0.961
10025.2 0.953
10026.2 0.961
10027.1 0.953
10028.1 1.016
10029.2 1.031
10030.2 0.985
10031.2 1.015
10032.2 1.016
10033.2 1.039
10034.2 0.984
10035.2 0.985
10036.2 0.976
10037.2 1
10038.2 1.008
10039.2 0.977
10040.2 1.007
10041.1 0.977
10042.1 0.953
10043.1 0.969
10044 0.969
10045 0.968
10046 0.977
10047 0.969
10047.9 0.953
10048.9 0.961
10049.8 0.937
10050.7 0.93
10051.6 0.914
10052.6 0.906
10053.5 0.953
10054.4 0.93
10055.4 0.93
10056.3 0.898
10057.1 0.875
10058 0.867
10058.9 0.844
10059.7 0.836
10060.5 0.852
10061.4 0.843
10062.3 0.907
10063.2 0.906
10064.2 0.961
10065.1 0.937
10066 0.953
10067.1 1.008
10068.1 1.047
10069.1 1.039
10070.1 0.961
10071.1 0.969
10072.1 0.984
10073 0.969
10074 0.977
10075 0.968
10075.9 0.953
10076.9 0.946
10077.9 0.984
10078.8 0.953
10079.7 0.938
10080.7 0.953
10081.7 0.961
10082.6 0.953
10083.6 0.961
10084.5 0.961
10085.5 0.953
10086.4 0.945
10087.4 0.946
10088.3 0.945
10089.2 0.93
10090.2 0.929
10091.1 0.93
10092.1 0.945
10093 0.961
10094 0.985
10094.9 0.898
10095.8 0.93
10096.8 0.945
10097.7 0.906
10098.6 0.938
10099.6 0.937
10100.5 0.946
10101.5 0.976
10102.4 0.969
10103.4 0.953
10104.3 0.945
10105.3 0.969
10106.3 0.961
10107.2 0.953
10108.2 0.945
10109.1 0.938
10110.1 0.945
10111 0.93
10111.9 0.953
10112.9 0.93
10113.8 0.929
10114.7 0.938
10115.7 0.93
10116.6 0.914
10117.5 0.914
10118.4 0.922
10119.3 0.929
10120.3 0.914
10121.2 0.953
10122.1 0.93
10123.1 0.953
10124 0.938
10125 0.961
10125.9 0.945
10126.9 0.938
10127.8 0.945
10128.8 0.937
10129.7 0.938
10130.6 0.953
10131.6 0.969
10132.6 0.945
10133.5 0.961
10134.5 0.977
10135.4 0.945
10136.4 0.945
10137.4 0.961
10138.3 0.953
10139.3 0.953
10140.2 0.953
10141.2 0.969
10142.1 0.953
10143.1 0.953
10144.1 0.985
10145 0.976
10146 0.954
10146.9 0.929
10147.9 0.953
10148.8 0.938
10149.7 0.922
10150.7 0.922
10151.6 0.906
10152.5 0.922
10153.4 0.914
10154.3 0.937
10155.3 0.946
10156.2 0.961
10157.2 0.953
10158.2 0.953
10159.1 0.945
10160.1 0.961
10161 0.953
10161.9 0.922
10162.9 0.945
10163.8 0.93
10164.7 0.914
10165.6 0.914
10166.6 0.93
10167.5 0.906
10168.4 0.906
10169.3 0.922
10170.2 0.946
10171.2 0.929
10172.1 0.961
10173.1 0.922
10173.9 0.883
10174.8 0.867
10175.6 0.828
10176.5 0.844
10177.4 0.922
10178.4 1.015
10179.4 1.024
10180.5 1.008
10181.5 1.031
10182.6 1.086
10183.6 1.031
10184.6 1.016
10185.6 0.976
10186.6 1.016
10187.6 1.023
10188.6 1.008
10189.6 1
10190.6 0.992
10191.7 1.024
10192.7 1.015
10193.7 1.008
10194.6 0.938
10195.6 0.937
10196.6 1.024
10197.5 0.968
10198.5 0.985
10199.5 0.969
10200.5 0.992
10201.5 1.015
10202.6 1.047
10203.6 1.055
10204.6 1.008
10205.6 1.023
10206.7 1.024
10207.7 0.992
10208.6 0.953
10209.6 1.016
10210.6 0.968
10211.6 0.961
10212.5 0.969
10213.5 0.984
10214.5 0.985
10215.5 0.984
10216.4 0.961
10217.4 0.969
10218.4 0.976
10219.3 0.946
10220.3 0.929
10221.2 0.946
10222.2 1.031
10223.2 0.969
10224.1 0.937
10225.1 0.945
10226.1 1.008
10227.1 1.047
10228.2 1.016
10229.2 1
10230.2 1
10231.2 1.039
10232.3 1.086
10233.4 1.078
10234.4 1.008
10235.4 1.008
10236.4 1.039
10237.5 1.054
10238.5 0.992
10239.5 1.008
10240.5 1.008
10241.5 1.039
10242.5 0.985
10243.5 0.984
10244.5 1.016
10245.5 1
10246.5 1.007
10247.5 0.985
10248.5 0.992
10249.4 0.961
10250.5 1.047
10251.5 1.039
10252.6 1.047
10253.6 1.023
10254.6 1.016
10255.6 1.023
10256.6 1
10257.6 0.985
10258.6 0.984
10259.6 0.961
10260.6 0.992
10261.5 0.969
10262.5 0.976
10263.5 1.016
10264.5 1.008
10265.5 0.976
10266.5 1
10267.5 1.032
10268.6 1.015
10269.5 0.985
10270.5 1
10271.5 0.976
10272.5 0.953
10273.4 0.953
10274.4 0.969
10275.4 0.961
10276.3 0.953
10277.3 0.961
10278.2 0.953
10279.2 0.953
10280.1 0.938
10281.1 0.945
10282 0.969
10283 0.969
10284 0.961
10284.9 0.953
10285.9 0.992
10286.9 0.992
10287.8 0.945
10288.8 0.938
10289.7 0.945
10290.6 0.93
10291.6 0.93
10292.5 0.922
10293.4 0.929
10294.3 0.914
10295.2 0.907
10296.1 0.898
10297.1 0.906
10297.9 0.883
10298.8 0.898
10299.7 0.899
10300.7 0.93
10301.6 0.929
10302.5 0.922
10303.4 0.906
10304.4 0.93
10305.3 0.914
10306.2 0.914
10307.1 0.906
10308 0.899
10308.9 0.891
10309.8 0.921
10310.7 0.922
10311.6 0.922
10312.6 0.93
10313.5 0.945
10314.5 0.977
10315.5 0.976
10316.5 0.985
10317.4 0.976
10318.4 0.961
10319.4 1.031
10320.4 1.016
10321.4 0.969
10322.4 0.969
10323.3 0.96
10324.3 0.977
10325.3 0.969
10326.2 0.961
10327.2 0.976
10328.2 0.953
10329.2 0.985
10330.2 1
10331.2 1
10332.1 0.976
10333.1 0.969
10334.1 0.953
10335 0.93
10335.9 0.93
10336.9 0.945
10337.8 0.961
10338.8 0.969
10339.8 0.968
10340.7 0.969
10341.7 0.984
10342.7 0.969
10343.6 0.953
10344.6 0.946
10345.6 0.992
10346.5 0.976
10347.5 0.946
10348.4 0.906
10349.3 0.867
10350.1 0.844
10350.9 0.82
10351.7 0.797
10352.5 0.789
10353.3 0.766
10354 0.765
10354.8 0.75
10355.5 0.75
10356.3 0.727
10357 0.734
10357.7 0.711
10358.4 0.68
10359.1 0.68
10359.8 0.672
10360.4 0.664
10361.1 0.671
10361.7 0.649
10362.4 0.648
10363.6 0.617
10364.2 0.609
10364.9 0.625
10365.5 0.602
10366.1 0.601
10366.6 0.594
10367.3 0.617
10367.9 0.61
10368.5 0.625
10369.1 0.617
10369.8 0.64
10370.4 0.641
10371 0.633
10371.7 0.648
10372.3 0.61
10372.9 0.64
10373.6 0.641
10374.2 0.656
10374.9 0.641
10375.5 0.679
10376.2 0.641
10376.8 0.656
10377.5 0.68
10378.2 0.687
10379.6 0.679
10380.2 0.672
10380.9 0.695
10381.6 0.711
10382.4 0.75
10383.1 0.719
10383.8 0.727
10384.5 0.703
10385.2 0.703
10385.9 0.695
10386.6 0.703
10387.3 0.711
10388 0.703
10388.8 0.711
10390.2 0.703
10390.9 0.688
10391.6 0.719
10392.3 0.711
10393 0.726
10393.7 0.695
10394.4 0.696
10395.1 0.695
10395.8 0.703
10396.5 0.688
10397.2 0.703
10397.9 0.687
10398.6 0.743
10399.4 0.773
10400.2 0.836
10401.1 0.844
10401.9 0.82
10402.8 0.883
10405.8 0.946
10406.7 0.906
10407.6 0.937
10408.6 1
10409.6 1
10410.6 0.985
10411.5 0.922
10412.4 0.898
10413.4 0.969
10414.4 1.015
10415.4 0.977
10416.3 0.93
10417.2 0.875
10418.1 0.937
10419 0.938
10420 0.929
10420.8 0.875
10421.7 0.867
10422.7 0.946
10423.6 0.914
10424.5 0.945
10425.4 0.875
10426.3 0.875
10427.2 0.945
10428.2 1
10429.1 0.93
10430 0.867
10430.9 0.891
10431.9 0.953
10432.8 0.977
10433.8 0.945
10434.7 0.891
10435.6 0.929
10436.6 1.055
10437.6 0.984
10438.6 1.008
10439.5 0.899
10440.5 0.953
10441.6 1.062
10442.7 1.117
10443.7 1.024
10444.6 0.93
10445.5 0.921
10446.6 1.047
10449.1 1.219
10450.2 1.023
10451.3 1.118
10452.4 1.109
10453.5 1.141
10454.5 1
10455.5 0.984
10456.7 1.141
10457.8 1.179
10459 1.11
10460 1.054
10461.1 1.055
10462.2 1.133
10463.2 1.047
10464.2 0.976
10465.2 1
10466.2 1.024
10467.3 1.031
10468.3 1.016
10469.2 0.945
10470.3 1.023
10471.4 1.094
10472.4 1.016
10473.3 0.968
10474.3 0.961
10475.3 1.008
10476.3 1.008
10477.3 0.953
10478.2 0.922
10479.1 0.906
10480.1 1.008
10481.2 1.063
10482.1 0.961
10483.1 0.937
10484 0.977
10485 1.007
10486 0.993
10487 0.976
10488 0.953
10489 1.063
10490.1 1.047
10491.1 1.023
10492.1 0.961
10493 0.969
10494 1.008
10495 1
10496 0.976
10497 0.938
10497.9 0.961
10498.9 1.023
10500 1.016
10500.9 0.968
10501.9 0.954
10502.9 0.976
10503.9 1.047
10504.9 0.969
10505.8 0.922
10506.8 0.968
10507.8 0.993
10508.7 0.992
10509.7 0.922
10510.6 0.945
10511.6 0.945
10512.5 0.985
10513.6 1.015
10514.5 0.946
10515.5 0.968
10516.5 1.063
10517.6 1.054
10518.6 1
10519.5 0.954
10520.6 1.039
10521.6 1.039
10522.7 1.047
10523.6 0.968
10524.6 0.946
10525.6 1
10526.5 0.961
10527.5 0.937
10528.4 0.906
10529.3 0.953
10530.3 0.961
10531.2 0.946
10532.2 0.937
10533.1 0.922
10534.1 0.969
10535.1 1.023
10536.1 1.016
10537 0.922
10538 0.992
10539.2 1.133
10540.3 1.14
10541.3 0.985
10542.2 0.937
10543.3 1.039
10544.3 1.071
10545.5 1.14
10546.4 0.961
10547.5 1.024
10548.5 1.007
10549.4 0.961
10550.4 0.946
10551.3 0.89
10552.2 0.914
10553.1 0.946
10554.1 0.968
10555.1 0.977
10556 0.938
10557 0.976
10558 1.024
10559 1
10560 0.976
10560.9 0.93
10561.9 0.969
10562.9 0.976
10563.9 1.016
10564.8 0.968
10565.8 0.946
10566.8 0.976
10567.7 0.977
10568.7 0.984
10569.7 0.938
10570.7 1.015
10571.7 1.016
10572.6 0.961
10573.5 0.898
10574.5 0.938
10575.4 0.953
10576.4 0.945
10577.3 0.922
10578.2 0.906
10579.1 0.93
10580.2 1.031
10581.1 0.969
10582.1 0.938
10583 0.882
10583.9 0.985
10585 1.023
10585.9 0.922
10586.8 0.899
10587.7 0.937
10588.7 0.977
10589.7 0.953
10590.6 0.922
10591.5 0.914
10592.5 1.008
10593.6 1.078
10594.6 0.992
10595.5 0.937
10596.5 0.953
10597.5 1.071
10598.6 1.101
10599.7 1.024
10600.7 1.031
10601.8 1.141
10602.9 1.109
10604 1.047
10605 1.031
10606.1 1.094
10607.2 1.109
10608.2 1
10609.2 1.016
10610.3 1.086
10611.4 1.062
10612.4 1
10613.3 0.953
10614.3 0.977
10615.4 1.047
10616.4 1.031
10617.3 0.945
10618.3 0.961
10619.3 0.985
10620.3 0.992
10621.2 0.922
10622.1 0.875
10622.9 0.851
10623.8 0.875
10624.7 0.875
10625.5 0.852
10626.4 0.859
10627.3 0.938
10628.4 1.039
10629.4 1.086
10630.5 1.008
10631.5 1.054
10632.6 1.102
10633.7 1.094
10634.7 1.023
10635.7 0.992
10636.8 1.086
10637.9 1.094
10638.9 1.039
10640 1.016
10640.9 0.968
10641.9 1.024
10643 1.062
10644 1.016
10645 0.961
10646 0.969
10647 1.007
10648 0.993
10648.9 0.945
10649.8 0.922
10650.8 0.984
10651.8 1.008
10652.8 0.953
10653.7 0.945
10654.7 0.954
10655.6 0.984
10656.6 0.969
10657.6 0.961
10658.5 0.968
10659.5 1
10660.5 0.969
10661.5 0.938
10662.4 0.953
10663.4 0.984
10664.4 0.985
10665.3 0.929
10666.3 0.953
10667.2 0.977
10668.2 1
10669.2 0.922
10670 0.89
10671 0.907
10671.9 0.929
10672.8 0.914
10673.7 0.891
10674.6 0.914
10675.5 0.945
10676.6 1.024
10677.6 1.039
10678.6 0.992
10679.6 0.961
10680.6 1.031
10681.6 1.016
10682.6 0.984
10683.5 0.922
10684.5 0.992
10685.6 1.078
10686.6 0.993
10687.5 0.968
10688.5 0.969
10689.5 1.008
10690.5 0.977
10691.4 0.921
10692.3 0.899
10693.2 0.914
10694.2 0.961
10695.2 0.961
10696.1 0.961
10697 0.929
10698 0.946
10699 1.023
10700.1 1.07
10701.1 1.047
10702.1 0.993
10703.1 0.992
10704.2 1.07
10705.3 1.094
10706.3 1
10707.3 0.984
10708.4 1.094
10709.4 1.086
10710.5 1.031
10711.4 0.914
10712.3 0.867
10713.2 0.922
10714.2 0.992
10715.1 0.977
10716.1 0.953
10717 0.93
10718 0.969
10719 1.023
10720.2 1.141
10721.2 1.039
10722.2 0.976
10723.2 1.016
10724.3 1.094
10725.4 1.086
10726.4 1.07
10727.4 0.976
10728.4 0.985
10729.4 1.015
10730.5 1.047
10731.5 0.992
10732.4 0.954
10733.4 0.961
10734.4 1.023
10735.4 0.992
10736.3 0.922
10737.2 0.922
10738.2 0.969
10739.2 0.992
10740.2 0.976
10741.1 0.93
10742 0.914
10743 0.961
10744 1
10744.9 0.945
10745.9 0.954
10746.9 1.007
10747.9 1.055
10748.9 0.977
10749.8 0.921
10750.8 0.969
10751.8 1.016
10752.8 0.992
10753.8 0.953
10754.7 0.953
10755.7 0.953
10756.6 0.914
10757.5 0.875
10758.3 0.852
10759.2 0.867
10760.1 0.914
10761.1 0.961
10762 0.938
10763 0.961
10764.1 1.117
10765.2 1.133
10766.3 1.086
10767.3 1.023
10768.4 1.039
10769.5 1.18
10771.8 1.094
10772.9 1.039
10773.9 1
10774.8 0.992
10775.9 1.016
10776.8 0.945
10777.8 0.953
10778.8 1
10779.8 1.055
10780.8 1.023
10781.8 0.985
10782.8 1.008
10783.9 1.023
10784.8 0.992
10785.8 0.953
10786.8 0.954
10787.7 0.945
10788.6 0.945
10789.6 0.953
10790.5 0.93
10791.5 0.961
10792.5 1.023
10793.5 1.039
10794.5 0.977
10795.5 0.953
10796.5 1.055
10797.6 1.094
10798.6 1
10799.6 0.96
10800.6 1.04
10801.7 1.039
10802.7 1
10803.6 0.968
10804.6 0.977
10805.7 1.047
10806.7 1.039
10807.7 0.969
10808.6 0.968
10809.6 1.008
10810.7 1.016
10811.6 0.961
10812.6 0.968
10813.6 0.985
10814.6 1.031
10815.6 0.977
10816.6 0.984
10817.6 1
10818.6 1.008
10819.6 0.992
10820.5 0.938
10821.5 0.984
10822.6 1.07
10823.6 1.024
10824.6 0.976
10825.6 1
10826.6 1.047
10827.6 1.008
10828.6 0.945
10829.5 0.961
10830.5 1.016
10831.5 1.008
10832.5 0.929
10833.4 0.93
10834.4 0.992
10835.4 1.047
10836.5 1.031
10837.4 0.938
10838.3 0.922
10839.3 0.961
10840.3 1.031
10841.3 1
10842.3 0.945
10843.2 0.906
10844.1 0.961
10845.1 0.985
10846.1 0.984
10847 0.945
10848 0.914
10849 1.016
10850.1 1.102
10851.1 1
10852 0.968
10853 0.938
10854 1.039
10855.1 1.102
10856.2 1.039
10857.1 0.976
10858.2 1.07
10859.4 1.165
10860.5 1.117
10861.5 1.015
10862.5 1.039
10863.7 1.133
10864.7 1.063
10865.7 0.953
10866.6 0.937
10867.6 0.969
10868.6 0.984
10869.5 0.961
10870.5 0.946
10871.4 0.937
10872.4 0.992
10873.4 0.993
10874.3 0.929
10875.3 0.914
10876.2 0.969
10877.2 0.969
10878.1 0.937
10879 0.891
10879.9 0.922
10880.9 1
10882 1.047
10883 0.992
10884 0.984
10885.1 1.086
10886.2 1.141
10887.3 1.133
10888.3 0.976
10889.3 1.016
10890.4 1.039
10891.3 0.976
10892.3 0.969
10893.2 0.938
10894.2 0.937
10895.3 1.117
10896.4 1.055
10897.4 1
10898.3 0.938
10899.2 0.921
10900.2 0.985
10901.3 1.094
10902.5 1.179
10903.6 1.086
10904.6 1.078
10905.8 1.196
10907 1.125
10908 1.054
10909.1 1.047
10910.1 1.047
10911.2 1.102
10912.2 1.015
10913.2 0.992
10914.2 1.008
10915.3 1.078
10916.4 1.055
10917.4 1.024
10918.4 0.976
10919.4 1.016
10920.4 1.023
10921.4 1.016
10922.4 0.945
10923.3 0.969
10924.3 0.992
10925.3 1.008
10926.3 0.953
10927.2 0.953
10928.2 0.969
10929.2 0.976
10930.1 0.954
10931 0.89
10931.9 0.875
10932.8 0.906
10933.7 0.946
10934.7 0.929
10935.6 0.922
10936.5 0.914
10937.4 0.922
10938.4 1.016
10939.6 1.133
10940.7 1.148
10941.7 1.008
10942.8 1.031
10943.8 1.024
10944.8 1.039
10945.8 0.945
10946.8 0.992
10947.8 1.024
10948.8 1.023
10949.8 1.023
10950.8 0.977
10951.8 1
10952.9 1.039
10953.9 1.024
10954.9 0.984
10955.8 0.945
10956.8 1.024
10957.8 1.015
10958.8 0.969
10959.8 0.961
10960.8 0.977
10961.7 0.984
10962.7 0.992
10963.7 0.945
10964.6 0.922
10965.6 0.969
10966.6 0.992
10967.5 0.922
10968.4 0.899
10969.3 0.929
10970.3 1.016
10972.4 0.961
10973.3 0.883
10974.2 0.875
10975.1 0.89
10976 0.907
10976.9 0.898
10977.8 0.891
10978.7 0.898
10979.6 0.891
10980.4 0.867
10981.3 0.867
10982.2 0.867
10983 0.852
10983.9 0.836
10984.7 0.828
10985.6 0.875
10986.4 0.883
10987.3 0.859
10988.1 0.836
10988.9 0.766
10989.7 0.773
10990.5 0.781
10991.2 0.75
10992 0.758
10992.7 0.727
10993.4 0.734
10994.1 0.703
10994.8 0.711
10995.5 0.688
10996.2 0.672
10996.9 0.679
10997.5 0.664
10998.2 0.672
10998.9 0.672
10999.6 0.664
11000.2 0.664
11000.9 0.649
11001.5 0.64
11002.1 0.641
11002.8 0.633
11003.4 0.64
11004.1 0.633
11006 0.648
11006.6 0.672
11007.3 0.695
11008.1 0.727
11008.8 0.742
11009.6 0.766
11010.4 0.812
11014.9 0.992
11015.9 1.023
11016.9 1.016
11017.9 1.008
11018.9 1.008
11019.9 0.937
11020.8 0.969
11021.9 1.039
11022.9 1.023
11023.8 0.938
11024.7 0.89
11025.6 0.922
11026.7 1.047
11027.8 1.125
11028.8 1
11029.8 0.969
11030.8 1.016
11031.8 1.046
11032.9 1.055
11033.9 0.985
11034.9 0.992
11035.9 1.031
11037 1.094
11038 1
11038.9 0.953
11040 1.008
11041.1 1.164
11042.2 1.054
11043.2 1.071
11044.2 0.937
11045.1 0.922
11046.1 0.961
11047 0.93
11048 1
11051.7 1.078
11052.8 1.102
11055.3 1.203
11056.3 0.992
11057.2 0.93
11058.2 1.039
11059.4 1.195
11060.5 1.078
11061.5 0.985
11062.5 0.984
11063.5 1.031
11064.5 1.008
11065.5 1
11066.5 0.945
11067.5 0.985
11068.5 1.047
11069.6 1.07
11070.6 0.992
11071.6 0.992
11072.6 1.016
11073.6 1.008
11074.6 0.984
11075.5 0.922
11076.4 0.93
11077.4 0.976
11078.4 1.016
11079.3 0.929
11080.2 0.915
11081.2 0.992
11082.3 1.023
11083.3 1
11084.2 0.977
11085.3 1.054
11086.3 1.039
11087.3 0.946
11088.2 0.914
11089.1 0.953
11090.1 0.992
11091.1 0.953
11092 0.946
11093 0.921
11093.9 0.969
11095 1.031
11095.9 0.977
11096.9 0.969
11098.1 1.164
11100.3 1.032
11101.3 0.984
11102.3 1.016
11103.4 1.039
11104.3 0.961
11105.3 0.937
11106.3 1.039
11107.3 1.031
11108.3 0.977
11109.3 0.969
11110.3 0.992
11111.4 1.164
11112.6 1.125
11113.6 1.031
11114.7 1.071
11117.1 1.164
11118.1 1.031
11119.1 1
11120.2 1.078
11121.3 1.117
11122.3 1
11123.3 0.969
11124.3 1.062
11125.4 1.063
11126.4 0.992
11127.3 0.953
11128.3 0.992
11129.5 1.118
11130.6 1.117
11131.6 1
11132.6 0.992
11133.6 1.047
11134.7 1.133
11135.8 1.015
11136.7 0.961
11137.7 1
11138.7 1.016
11139.7 0.969
11140.6 0.914
11141.5 0.922
11142.5 0.976
11143.6 1.039
11144.6 1.055
11145.6 1
11146.6 1.008
11147.7 1.07
11148.7 1.039
11149.7 0.969
11150.7 0.961
11151.7 1.054
11152.7 1.024
11153.7 0.969
11154.6 0.922
11155.6 0.992
11156.7 1.062
11157.7 1.024
11158.7 0.953
11159.6 0.961
11160.6 1.031
11161.7 1.039
11162.7 1.008
11163.7 0.961
11164.7 1.062
11165.7 1.016
11166.8 1.023
11167.6 0.891
11168.5 0.898
11169.4 0.899
11170.3 0.883
11171.2 0.867
11172 0.836
11172.9 0.859
11173.9 0.985
11174.8 0.921
11175.7 0.914
11176.6 0.899
11177.5 0.859
11178.4 0.914
11179.4 1
11180.5 1.102
11181.5 1.047
11182.5 1
11183.6 1.047
11184.7 1.117
11185.8 1.101
11186.8 1.008
11187.8 0.985
11188.9 1.117
11190 1.101
11191 1.032
11192 0.953
11193 1.023
11194.1 1.117
11195.2 1.024
11196.1 0.976
11197.1 0.961
11198.1 1.016
11199.1 1.039
11200.2 1.008
11201.1 0.945
11202.1 0.992
11203.2 1.071
11204.2 1.039
11205.2 0.961
11206.1 0.937
11207.1 0.977
11208.1 0.984
11209.1 1.008
11210 0.93
11211.1 1.062
11212.2 1.125
11213.2 1.055
11214.2 0.968
11215.2 1.04
11216.3 1.039
11217.3 1.015
11218.2 0.946
11219.3 1.015
11220.3 1.016
11221.3 0.992
11222.2 0.945
11223.2 0.946
11224.2 0.992
11225.1 0.976
11226.1 0.953
11227 0.922
11227.9 0.938
11229 1.023
11230 1.047
11231 0.985
11232 0.953
11233 1.031
11234 1.023
11235 1.016
11236 0.969
11237 1
11238.1 1.093
11239.1 1.063
11240.1 0.977
11241.1 0.929
11242.1 1.047
11243.1 1.031
11244.1 1
11245.1 0.985
11246.2 1.039
11247.3 1.117
11248.3 1.055
11249.3 0.992
11250.4 1.031
11251.5 1.125
11252.5 1.031
11253.5 1
11254.5 0.961
11255.4 0.961
11256.4 0.985
11257.4 1.015
11258.4 0.961
11259.4 0.961
11260.4 1.016
11261.3 0.968
11262.2 0.891
11263.1 0.891
11264.1 1.008
11265.1 1.015
11266.1 1.008
11267.1 0.969
11268.1 1
11269.2 1.078
11270.2 1.055
11271.2 0.968
11272.2 1.016
11273.3 1.062
11274.4 1.055
11275.3 0.969
11276.3 0.953
11277.3 1.031
11278.4 1.071
11279.4 1.015
11280.4 0.977
11281.4 1.047
11282.5 1.062
11283.5 1.031
11284.5 0.953
11285.4 0.954
11286.4 1.023
11287.5 1.023
11288.4 0.969
11289.3 0.906
11290.3 0.954
11291.3 0.984
11292.2 0.914
11293.1 0.875
11293.9 0.883
11294.9 0.953
11295.9 1.016
11297 1.086
11298 0.976
11298.9 0.922
11299.9 1.023
11301 1.071
11303.1 0.976
11304 0.938
11305 1.023
11306.1 1.047
11307.1 1.016
11308 0.937
11309 0.914
11309.9 0.891
11310.7 0.867
11311.6 0.867
11312.4 0.86
11313.3 0.828
11314.1 0.836
11314.9 0.773
11315.6 0.743
11316.4 0.742
11317.1 0.726
11317.8 0.727
11318.5 0.695
11319.2 0.695
11320.6 0.688
11321.3 0.679
11321.9 0.68
11322.6 0.664
11323.3 0.664
11323.9 0.664
11324.6 0.649
11325.2 0.632
11325.8 0.625
11326.5 0.649
11327.1 0.648
11327.8 0.649
11328.4 0.648
11329.1 0.649
11329.7 0.64
11330.4 0.641
11331 0.641
11331.6 0.64
11332.3 0.641
11332.9 0.648
11333.6 0.625
11334.2 0.633
11334.8 0.609
11335.4 0.633
11336.1 0.625
11336.7 0.633
11337.3 0.625
11338 0.641
11338.6 0.625
11339.2 0.632
11339.9 0.641
11340.5 0.625
11341.7 0.625
11342.4 0.625
11343 0.633
11343.6 0.617
11344.2 0.617
11344.8 0.617
11345.5 0.618
11346.1 0.625
11346.7 0.625
11347.3 0.609
11347.9 0.625
11348.5 0.602
11349.2 0.625
11349.8 0.64
11350.5 0.664
11351.1 0.657
11351.8 0.656
11352.4 0.664
11353.1 0.664
11353.8 0.641
11354.4 0.656
11355 0.64
11355.7 0.625
11356.3 0.625
11356.9 0.625
11357.5 0.618
11358.1 0.609
11358.8 0.602
11359.4 0.601
11360 0.625
11360.6 0.586
11361.2 0.609
11361.8 0.602
11362.4 0.617
11363 0.594
11363.6 0.601
11364.2 0.61
11364.8 0.601
11365.4 0.61
11366 0.617
11366.6 0.609
11367.2 0.61
11367.9 0.617
11368.5 0.594
11369.1 0.625
11369.7 0.632
11370.3 0.625
11371 0.641
11371.6 0.649
11372.3 0.64
11372.9 0.641
11373.6 0.648
11374.2 0.641
11374.8 0.64
11375.5 0.633
11376.1 0.625
11376.7 0.61
11377.3 0.617
11377.9 0.617
11378.6 0.633
11379.2 0.64
11379.9 0.641
11380.5 0.664
11381.2 0.664
11381.8 0.656
11382.5 0.657
11383.1 0.648
11383.8 0.656
11384.5 0.657
11385.1 0.656
11385.8 0.641
11386.4 0.632
11387.1 0.68
11387.7 0.656
11388.4 0.649
11389 0.633
11389.6 0.648
11390.3 0.625
11390.9 0.633
11391.5 0.617
11392.1 0.625
11392.8 0.609
11393.4 0.618
11394 0.617
11394.6 0.617
11395.2 0.617
11395.8 0.602
11396.4 0.609
11397.1 0.617
11397.7 0.625
11398.3 0.617
11398.9 0.618
11399.5 0.617
11400.2 0.633
11400.8 0.617
11401.4 0.633
11402 0.632
11402.7 0.633
11403.3 0.633
11403.9 0.633
11404.6 0.656
11405.2 0.633
11405.9 0.656
11406.5 0.641
11407.2 0.648
11407.9 0.672
11408.5 0.656
11409.1 0.618
11409.8 0.648
11410.4 0.617
11411 0.641
11411.7 0.625
11412.3 0.633
11412.9 0.609
11413.5 0.609
11414.1 0.618
11414.8 0.632
11415.4 0.641
11416 0.641
11416.7 0.664
11417.4 0.648
11418 0.649
11418.6 0.625
11419.3 0.648
11419.9 0.633
11420.6 0.656
11421.2 0.648
11421.9 0.665
11422.5 0.648
11423.2 0.656
11423.8 0.664
11424.5 0.688
11425.2 0.664
11425.9 0.687
11426.6 0.672
11427.2 0.68
11427.9 0.656
11428.6 0.664
11429.2 0.656
11429.9 0.68
11430.5 0.656
11431.2 0.68
11431.9 0.672
11432.6 0.719
11433.3 0.726
11434.1 0.711
11434.8 0.703
11435.5 0.711
11436.2 0.711
11436.9 0.711
11437.6 0.703
11438.3 0.703
11439 0.688
11439.7 0.695
11440.4 0.696
11441.1 0.687
11441.8 0.688
11442.4 0.687
11443.1 0.672
11443.8 0.656
11444.4 0.672
11445.1 0.688
11445.8 0.703
11446.5 0.711
11447.3 0.718
11448 0.703
11448.6 0.68
11449.3 0.68
11450 0.687
11450.7 0.703
11451.4 0.735
11452.2 0.742
11453 0.773
11453.7 0.75
11454.4 0.727
11455.2 0.734
11455.9 0.758
11456.7 0.75
11457.4 0.758
11458.2 0.758
11458.9 0.719
11459.6 0.726
11460.3 0.703
11461.1 0.735
11461.8 0.718
11462.5 0.719
11463.2 0.719
11464 0.758
11464.8 0.765
11465.6 0.805
11466.4 0.859
11467.3 0.844
11468.1 0.805
11468.9 0.836
11469.7 0.804
11470.5 0.805
11471.3 0.758
11472 0.758
11472.8 0.758
11473.6 0.773
11474.3 0.758
11475.1 0.734
11475.8 0.742
11476.5 0.735
11477.3 0.765
11478.1 0.758
11478.8 0.75
11479.6 0.75
11480.3 0.774
11481.1 0.781
11481.9 0.758
11482.6 0.758
11483.4 0.734
11484.1 0.734
11484.8 0.719
11485.5 0.719
11486.2 0.679
11486.9 0.704
11487.6 0.695
11488.3 0.703
11489 0.68
11489.7 0.679
11490.4 0.68
11491 0.68
11491.7 0.672
11492.4 0.679
11493.1 0.672
11493.7 0.68
11494.4 0.68
11495.1 0.656
11495.8 0.687
11496.4 0.68
11497.1 0.688
11497.8 0.695
11498.5 0.68
11499.2 0.695
11499.9 0.672
11500.5 0.679
11501.2 0.68
11501.9 0.68
11502.6 0.664
11503.2 0.664
11503.9 0.68
11505.2 0.649
11505.9 0.648
11506.6 0.672
11507.2 0.672
11507.9 0.672
11508.6 0.672
11509.3 0.687
11510 0.711
11510.7 0.727
11511.4 0.742
11512.2 0.758
11512.9 0.75
11513.7 0.765
11514.5 0.774
11515.2 0.766
11516 0.765
11516.8 0.742
11517.5 0.743
11518.2 0.718
11519 0.75
11519.7 0.719
11520.4 0.742
11521.2 0.766
11522 0.765
11522.7 0.743
11523.4 0.734
11524.2 0.742
11524.9 0.735
11525.7 0.75
11526.4 0.742
11527.2 0.758
11527.9 0.742
11528.6 0.726
11529.3 0.711
11530 0.688
11530.7 0.695
11531.4 0.695
11532.1 0.672
11532.8 0.664
11533.4 0.672
11534.1 0.672
11534.8 0.664
11535.4 0.68
11536.1 0.672
11536.8 0.695
11537.5 0.695
11538.2 0.703
11538.9 0.704
11539.6 0.695
11540.3 0.711
11541 0.687
11541.7 0.703
11542.4 0.688
11543.1 0.687
11543.8 0.727
11544.6 0.742
11545.3 0.75
11546.1 0.75
11546.8 0.758
11547.6 0.766
11548.3 0.742
11549.1 0.75
11549.8 0.734
11550.5 0.719
11551.2 0.719
11551.9 0.703
11552.7 0.726
11553.4 0.696
11554.1 0.718
11554.8 0.704
11555.5 0.711
11556.2 0.695
11556.9 0.719
11557.6 0.703
11558.3 0.718
11559 0.704
11559.8 0.718
11560.5 0.75
11561.3 0.75
11562 0.743
11562.8 0.757
11563.5 0.766
11564.3 0.742
11565 0.742
11565.7 0.703
11566.4 0.727
11567.8 0.718
11568.6 0.735
11569.3 0.734
11570.1 0.742
11570.8 0.742
11571.6 0.782
11572.4 0.789
11573.2 0.843
11574 0.821
11574.8 0.773
11575.6 0.789
11576.4 0.766
11577.1 0.75
11577.9 0.742
11578.6 0.742
11579.3 0.742
11580.1 0.727
11580.8 0.734
11581.5 0.727
11582.2 0.727
11583 0.718
11583.7 0.711
11584.4 0.703
11585.1 0.703
11586.5 0.703
11587.1 0.672
11587.9 0.719
11588.6 0.742
11589.4 0.812
11590.3 0.852
11591.1 0.844
11591.9 0.828
11592.8 0.844
11593.7 0.867
11594.6 0.898
11595.5 0.899
11596.3 0.89
11597.3 0.914
11598.2 0.93
11599.1 0.938
11600.1 0.945
11601 0.945
11602 0.945
11602.9 0.969
11603.9 0.953
11604.8 0.93
11605.7 0.93
11606.7 0.976
11607.7 0.961
11608.6 0.961
11609.6 0.953
11610.5 0.93
11611.5 0.961
11612.5 0.976
11613.5 1.008
11614.4 0.946
11615.3 0.929
11616.3 0.977
11617.3 0.961
11618.3 0.976
11619.2 0.961
11620.2 0.969
11621.2 0.984
11622.2 1
11623.2 1.016
11624.1 0.945
11625.1 0.977
11626.1 0.992
11627.1 0.984
11628 0.93
11629 0.938
11629.9 0.945
11630.8 0.898
11631.6 0.852
11632.5 0.836
11633.3 0.812
11634.1 0.797
11634.9 0.797
11635.7 0.789
11636.5 0.821
11637.3 0.812
11638.1 0.813
11639 0.843
11639.8 0.836
11640.6 0.844
11641.5 0.828
11642.3 0.844
11643.2 0.875
11644.1 0.875
11645 0.883
11645.9 0.906
11646.8 0.937
11647.8 0.985
11648.8 1
11649.8 0.992
11650.8 1
11651.9 1.086
11653 1.117
11654 0.984
11654.9 0.946
11655.9 0.969
11656.9 1.023
11657.9 0.992
11658.8 0.93
11659.9 1.031
11663.3 1.07
11664.3 1.015
11665.4 1.024
11666.4 1.039
11667.4 0.984
11668.3 0.93
11669.3 0.945
11670.2 0.961
11671.2 0.969
11672.1 0.945
11673.1 0.969
11674.2 1.055
11675.1 0.984
11676.1 0.961
11677 0.922
11677.9 0.898
11678.9 0.977
11679.9 0.969
11680.8 0.976
11681.8 0.938
11682.7 0.922
11683.6 0.922
11684.5 0.882
11685.4 0.86
11686.2 0.843
11687.1 0.852
11687.9 0.867
11688.8 0.852
11689.6 0.844
11690.5 0.851
11691.3 0.828
11692.1 0.821
11692.9 0.82
11693.8 0.836
11694.6 0.867
11695.5 0.875
11696.4 0.875
11697.3 0.922
11698.2 0.898
11699.1 0.891
11700 0.906
11701 0.977
11702 1.008
11703 1
11704 1
11705 1.039
11706.2 1.179
11708.6 1.102
11709.7 1.109
11712 1.164
11713.1 1.094
11714.2 1.094
11715.3 1.062
11716.3 1.039
11717.4 1.024
11718.4 1.016
11719.4 1.046
11720.5 1.047
11721.5 1.039
11722.5 0.993
11723.5 1.031
11724.6 1.031
11725.6 1.023
11726.6 1.008
11727.6 1.047
11728.7 1.039
11729.7 1.031
11730.7 1
11731.7 0.985
11732.7 1.015
11733.8 1.047
11734.8 1.016
11735.8 1.039
11736.9 1.055
11737.9 1.008
11738.9 0.984
11739.8 0.937
11740.7 0.946
11741.7 0.992
11742.7 0.976
11743.7 0.977
11744.7 0.969
11745.6 0.984
11746.7 1.031
11747.7 1.039
11748.7 1
11749.7 0.961
11750.6 0.969
11751.6 0.985
11752.6 1.007
11753.6 1.008
11754.7 1.024
11755.7 1.07
11756.9 1.133
11758 1.117
11759 1.047
11760.1 1.086
11761.2 1.086
11762.3 1.054
11763.3 1.039
11764.4 1.079
11765.4 1.07
11766.5 1.031
11767.5 1.016
11768.5 1.015
11769.5 1.032
11770.6 1.07
11771.6 1.031
11772.7 1.094
11773.8 1.086
11774.9 1.07
11775.9 1.055
11777 1.062
11778.1 1.063
11779.1 1.055
11780.2 1.046
11781.3 1.094
11782.3 1.063
11783.4 1.047
11784.4 1.031
11785.4 1.015
11786.5 1.032
11787.5 1.047
11788.5 1.039
11789.6 1.078
11790.7 1.054
11791.8 1.118
11792.8 1.054
11793.9 1.047
11795 1.063
11796 1.062
11797.1 1.07
11798.1 1.032
11799.2 1.07
11800.3 1.102
11801.3 1.054
11802.4 1.008
11803.4 1.024
11804.4 1.054
11805.5 1.071
11806.6 1.062
11807.5 0.984
11808.6 1.024
11809.7 1.094
11810.7 1.062
11811.7 1.016
11812.8 1.047
11813.8 1.023
11814.8 1.023
11815.9 1.024
11816.9 0.992
11817.9 1.07
11819 1.063
11820 1.023
11821 1.008
11822 1.008
11823 1.008
11824.1 1.023
11825.1 1
11826 0.985
11827.1 1.062
11828.2 1.086
11829.2 1.063
11830.3 1.054
11831.4 1.078
11832.5 1.118
11833.6 1.148
11834.8 1.117
11835.8 1.055
11836.9 1.101
11838 1.079
11839.1 1.101
11840.1 1.047
11841.2 1.078
11842.3 1.102
11843.4 1.109
11844.5 1.078
11845.6 1.086
11846.7 1.086
11847.8 1.063
11848.8 1.023
11849.8 1.055
11850.9 1.101
11852 1.094
11853.1 1.047
11854.1 1.055
11855.2 1.078
11856.3 1.054
11857.3 1.016
11858.3 1.023
11859.4 1.055
11860.4 1.078
11861.4 1.008
11862.5 1.063
11863.6 1.085
11864.7 1.079
11865.7 1.015
11866.7 1.008
11867.7 1.016
11868.8 1.054
11869.8 1.071
11870.9 1.07
11872 1.102
11873.1 1.125
11874.2 1.101
11875.3 1.047
11876.3 1.023
11877.3 1.032
11878.4 1.039
11879.4 1.047
11880.4 1.015
11881.5 1.055
11882.5 1.039
11883.6 1.047
11884.6 0.992
11885.6 1.008
11886.6 1.039
11887.6 1.039
11888.7 1.07
11889.7 1.008
11890.8 1.031
11891.8 1.032
11892.9 1.062
11893.9 1.047
11895 1.062
11896.1 1.118
11897.2 1.086
11898.2 1.07
11899.2 1.008
11900.3 1.093
11901.4 1.079
11902.5 1.039
11903.5 1.039
11904.6 1.062
11905.6 1.071
11906.7 1.07
11907.7 1.031
11908.8 1.047
11909.8 1.07
11911 1.117
11912 1.032
11913.1 1.07
11914.1 1.063
11915.2 1.046
11916.2 1.008
11917.2 1.008
11918.2 1.055
11919.3 1.047
11920.3 1.031
11921.4 1.031
11922.4 1.039
11923.4 1.031
11924.5 1.063
11925.5 1.039
11926.6 1.031
11927.6 1.063
11928.7 1.086
11929.8 1.054
11930.8 1.055
11931.9 1.078
11933 1.07
11934 1.04
11935 1.031
11936.1 1.023
11937.1 1.071
11938.2 1.085
11939.3 1.055
11940.3 1.055
11941.4 1.109
11942.5 1.078
11943.5 1.039
11944.5 1
11945.6 1.032
11946.7 1.101
11947.8 1.086
11948.8 1.031
11949.8 1.047
11950.9 1.047
11952 1.063
11953 1.047
11954 1.015
11955.1 1.063
11956.1 1.07
11957.2 1.055
11958.2 1.023
11959.3 1.07
11960.4 1.133
11961.5 1.117
11962.6 1.047
11963.7 1.071
11964.8 1.101
11965.9 1.117
11967 1.11
11968 1.039
11969.1 1.07
11970.2 1.086
11971.3 1.102
11972.4 1.078
11973.4 1.047
11974.5 1.046
11975.5 1.071
11976.6 1.062
11977.6 1.024
11978.7 1.078
11979.8 1.101
11980.9 1.094
11982 1.063
11983 1.093
11984.2 1.11
11985.2 1.086
11986.3 1.07
11987.4 1.133
11988.6 1.125
11989.6 1.07
11990.7 1.024
11991.8 1.101
11992.9 1.094
11994 1.125
11995.1 1.094
11996.2 1.109
11997.3 1.125
11998.4 1.094
11999.5 1.109
12000.6 1.078
12001.7 1.102
12002.8 1.086
12003.9 1.086
12004.9 1.023
12006 1.063
12007.1 1.109
12008.2 1.094
12009.2 1.023
12010.2 1.031
12011.3 1.094
12012.4 1.078
12013.4 1.063
12014.5 1.055
12015.6 1.085
12016.7 1.094
12017.7 1.047
12018.8 1.024
12019.9 1.125
12020.9 1.054
12022 1.039
12023 1.024
12024.1 1.109
12025.2 1.109
12026.2 1.008
12027.3 1.039
12028.3 1.063
12029.4 1.062
12030.5 1.071
12031.5 1.015
12032.5 1.055
12033.6 1.062
12034.7 1.079
12035.7 1.062
12036.8 1.07
12037.9 1.133
12039.1 1.133
12040.1 1.078
12041.2 1.078
12042.3 1.102
12043.4 1.078
12044.5 1.07
12045.5 1.055
12046.6 1.086
12047.7 1.125
12048.8 1.062
12049.9 1.118
12051.1 1.14
12052.2 1.117
12053.3 1.118
12054.4 1.086
12055.5 1.085
12056.5 1.079
12057.6 1.07
12058.7 1.047
12059.7 1.062
12060.7 1.008
12061.8 1.024
12062.7 0.992
12063.7 0.961
12064.7 1.039
12065.8 1.023
12066.8 1.047
12067.8 0.992
12068.8 1.024
12070 1.132
12071 1.071
12072 0.992
12073 1.023
12074.1 1.086
12075.3 1.133
12076.4 1.086
12077.4 1.039
12078.6 1.227
12079.8 1.14
12080.8 1.078
12081.9 1.032
12082.9 1.078
12084 1.078
12085 0.992
12086 0.961
12087 1.008
12088 1.039
12089.1 1.039
12090.1 1.016
12091.2 1.078
12092.4 1.211
12093.6 1.25
12094.7 1.086
12095.8 1.117
12097 1.148
12098 1.078
12099.1 1.063
12100.1 0.992
12101.1 1.039
12102.2 1.016
12103.1 0.984
12104.1 0.985
12105.2 1.046
12106.2 1.079
12107.3 1.054
12108.3 0.992
12109.3 0.961
12110.3 1.016
12111.3 1.039
12112.3 1.008
12113.3 1
12114.3 0.992
12115.4 1.047
12116.4 1.031
12117.4 0.992
12118.4 0.969
12119.4 1.008
12120.4 1.07
12121.5 1.039
12122.4 0.977
12123.5 1.015
12124.6 1.102
12125.6 1.055
12126.6 1.015
12127.7 1.032
12128.7 1.046
12129.8 1.047
12130.7 0.969
12131.7 0.93
12132.6 0.929
12133.6 0.977
12134.6 1.016
12135.6 1.054
12139.3 1.11
12140.3 1.007
12141.3 0.985
12142.3 1
12143.4 1.117
12144.5 1.117
12145.6 1.063
12146.6 0.976
12147.6 1.024
12148.6 1.054
12149.6 1.016
12150.6 0.992
12151.7 1.07
12152.8 1.118
12153.9 1.117
12154.9 1
12155.9 0.961
12156.9 1
12157.9 0.992
12158.9 0.969
12159.9 0.984
12160.9 1.063
12162 1.078
12163 1.023
12164 0.977
12165 0.976
12166 1.055
12167.1 1.039
12168.1 1.023
12169.1 1
12170.2 1.071
12171.3 1.117
12172.3 1.055
12173.3 1.007
12174.4 1.102
12175.5 1.055
12176.5 1.023
12177.5 0.992
12178.6 1.071
12179.7 1.093
12180.8 1.094
12181.8 0.992
12182.8 0.993
12183.8 1.015
12184.8 1.024
12185.8 0.984
12186.8 0.992
12187.8 1.047
12189 1.156
12190.1 1.117
12191.1 1.016
12192.2 1.055
12193.3 1.117
12194.5 1.219
12195.6 1.078
12196.6 1.015
12197.6 1.032
12198.7 1.039
12199.6 0.984
12200.6 0.945
12201.6 0.985
12202.6 1.008
12203.6 1.015
12204.6 0.985
12205.6 1
12206.7 1.101
12207.9 1.172
12209 1.109
12209.9 0.985
12211 1.031
12212.1 1.125
12213.1 1.016
12214.1 0.992
12215.1 1
12216.2 1.047
12217.2 1.008
12218.1 0.976
12219.1 1.008
12220.3 1.117
12221.4 1.172
12222.6 1.117
12223.6 1.055
12224.7 1.133
12225.8 1.078
12226.9 1.078
12228 1.055
12229 1.023
12230.1 1.172
12231.3 1.164
12232.4 1.078
12233.4 0.992
12234.4 1.039
12235.5 1.055
12236.5 1.047
12237.5 0.992
12238.5 0.985
12239.6 1.117
12240.8 1.187
12242 1.156
12243 1.079
12244.2 1.14
12245.3 1.086
12246.3 1.031
12247.4 1.055
12248.5 1.109
12249.5 1.055
12250.5 1
12251.6 1.094
12252.7 1.109
12253.9 1.133
12255 1.188
12256.1 1.054
12257.1 1.032
12258.1 0.968
12259 0.953
12260.1 1.016
12261.2 1.156
12262.3 1.071
12263.3 0.976
12264.3 0.992
12265.3 1.032
12266.4 1.07
12267.4 1.031
12268.4 0.985
12269.4 1.054
12270.5 1.078
12271.6 1.063
12272.6 1.008
12273.6 0.992
12274.7 1.101
12275.8 1.172
12277 1.164
12278 1.032
12279.1 1.078
12280.2 1.125
12281.3 1.101
12282.4 1.039
12283.4 0.977
12284.4 1.023
12285.5 1.078
12286.5 1.032
12287.5 1.031
12288.7 1.156
12289.9 1.227
12291 1.062
12292 1.039
12293.1 1.133
12294.3 1.133
12295.4 1.109
12296.4 1.055
12297.5 1.016
12298.5 1
12299.5 1.023
12300.5 1.07
12301.8 1.204
12302.9 1.164
12303.9 1.007
12304.9 0.993
12306 1.054
12307.1 1.094
12308.2 1.102
12309.1 0.968
12310.1 1.016
12311.2 1.031
12312.2 1.008
12313.1 0.961
12314.1 0.953
12315.1 1
12316.2 1.109
12317.3 1.079
12318.3 1.046
12319.4 1.102
12320.7 1.266
12322 1.25
12323.1 1.117
12324.1 1.047
12325.2 1.093
12326.3 1.079
12327.3 1.007
12328.3 0.993
12329.4 1.062
12330.5 1.195
12331.6 1.094
12332.7 1.07
12333.7 1.024
12334.8 1.062
12335.9 1.071
12336.9 0.984
12337.8 0.977
12338.8 0.992
12339.8 0.992
12340.9 1.039
12344.8 1.219
12345.9 1.102
12347 1.132
12348.3 1.274
12349.4 1.117
12350.4 1.016
12351.4 1.007
12352.5 1.032
12353.5 1.047
12354.5 1.007
12355.5 0.993
12356.5 1.007
12357.6 1.055
12358.6 1.07
12359.7 1.039
12360.8 1.094
12362 1.235
12363.1 1.07
12364.1 1.008
12365 0.968
12366 1
12367.1 1.063
12368.2 1.101
12369.3 1.071
12370.3 0.992
12371.4 1.086
12372.5 1.156
12373.6 1.094
12374.6 1.016
12375.9 1.234
12377 1.133
12378.1 1.109
12379.1 0.984
12380.1 0.985
12381.1 1.031
12382.1 1.016
12383.1 1.008
12384.1 1
12385.3 1.179
12386.5 1.196
12387.6 1.109
12388.7 1.047
12389.8 1.156
12391 1.148
12392.1 1.094
12393.1 1.016
12394 0.969
12395.1 1.07
12396.2 1.086
12397.2 0.992
12398.2 0.969
12399.1 0.976
12400.2 1.039
12401.3 1.133
12402.3 1.039
12403.4 1.016
12404.4 1.039
12405.5 1.102
12406.6 1.07
12407.6 1.039
12408.7 1.047
12409.8 1.164
12410.9 1.086
12411.9 1.015
12412.9 0.977
12413.9 1.031
12415 1.031
12416 1.071
12417 0.992
12418.1 1.07
12419.2 1.086
12420.3 1.078
12421.3 1.008
12422.3 1
12423.4 1.086
12424.4 1.094
12425.4 0.984
12426.4 0.977
12427.5 1.054
12428.6 1.118
12429.6 1.07
12430.7 1.047
12431.7 0.992
12432.7 1.047
12433.8 1.094
12434.9 1.023
12435.9 1.039
12437.1 1.18
12438.3 1.187
12439.4 1.11
12440.5 1.093
12441.5 1.04
12442.5 1.023
12443.5 0.992
12444.5 0.977
12445.5 1
12446.5 1.031
12447.6 1.07
12448.6 1.039
12449.6 0.961
12450.6 1.024
12451.8 1.187
12453 1.227
12454.2 1.14
12455.4 1.219
12456.6 1.227
12457.6 1
12458.6 0.953
12459.5 0.961
12460.6 1.039
12461.6 1.07
12462.7 1.039
12463.7 0.992
12464.7 1.047
12465.8 1.102
12466.8 0.992
12467.9 1.047
12470.5 1.243
12471.6 1.14
12472.7 1.086
12473.9 1.211
12475.1 1.195
12476.2 1.125
12477.2 1.016
12478.4 1.164
12479.5 1.156
12480.6 1.094
12481.6 0.985
12482.7 1.078
12483.8 1.125
12484.9 1.062
12485.9 0.985
12486.9 0.984
12487.9 1.078
12489.1 1.195
12490.2 1.071
12491.2 0.968
12492.2 1.032
12493.3 1.062
12494.3 1.047
12495.3 1.008
12496.3 1
12497.4 1.078
12498.5 1.117
12499.6 1.039
12500.5 0.985
12501.6 1.07
12502.7 1.133
12503.9 1.109
12504.9 1.039
12505.9 1
12507 1.07
12508.1 1.157
12509.3 1.14
12510.3 1.032
12511.4 1.101
12512.5 1.102
12513.5 1.054
12514.6 1.032
12515.6 0.984
12516.7 1.148
12517.9 1.188
12519 1.062
12520 0.993
12521.1 1.14
12522.2 1.086
12523.2 1.031
12524.2 0.961
12525.1 0.969
12526.2 1.031
12527.3 1.094
12528.3 1.07
12529.4 1.016
12530.4 1.039
12531.4 1.008
12532.4 1.008
12533.3 0.937
12534.3 0.953
12535.4 1.071
12536.4 1.008
12537.4 1.007
12538.4 0.977
12539.3 0.961
12540.4 1.055
12541.5 1.14
12542.6 1.07
12543.6 0.985
12544.6 1.055
12545.8 1.156
12546.9 1.094
12547.9 1.054
12549 1.031
12550 1.086
12551.1 1.094
12552.1 0.992
12553.1 0.961
12554.1 0.961
12555.1 1.008
12556.1 1.016
12557 0.968
12558 0.969
12559.1 1.07
12560.2 1.086
12561.2 1
12562.1 0.954
12563.1 0.968
12564.1 1.008
12565.2 1.063
12566.2 1.046
12567.2 0.993
12568.2 1.023
12569.3 1.063
12570.4 1.07
12571.4 1.047
12572.5 1.047
12573.6 1.14
12574.7 1.094
12575.7 1.039
12576.7 1
12577.7 0.992
12578.8 1.125
12580.1 1.235
12581.2 1.093
12582.2 0.985
12583.2 1.054
12584.3 1.125
12585.4 1.086
12586.4 1
12587.4 1.016
12588.6 1.195
12589.7 1.094
12590.8 1.07
12591.8 0.961
12592.8 1.008
12593.9 1.172
12595.1 1.172
12596.2 1.07
12597.3 1.102
12598.5 1.203
12599.7 1.242
12600.8 1.117
12601.9 1.024
12602.9 1.023
12603.9 1.008
12604.9 1.023
12605.9 1.016
12606.9 0.969
12608 1.117
12609.2 1.141
12610.3 1.125
12611.3 1.015
12612.3 0.985
12613.3 1.023
12614.4 1.063
12615.4 0.992
12616.3 0.976
12617.4 1.024
12618.4 1.062
12619.4 1.016
12620.4 0.969
12621.4 0.945
12622.4 1.055
12623.6 1.148
12624.7 1.148
12625.7 1.008
12626.7 0.985
12627.8 1.078
12628.8 1.039
12629.8 0.992
12630.8 0.969
12631.8 1.008
12632.8 1.054
12633.9 1.063
12634.9 0.969
12635.9 0.976
12636.9 1.078
12638 1.063
12639 1.047
12640 0.976
12641 0.992
12642.1 1.102
12643.3 1.148
12644.3 1.032
12645.3 1.023
12646.2 0.922
12647.2 0.961
12648.3 1.062
12649.3 1.071
12650.4 1.086
12651.4 0.976
12652.3 0.945
12653.3 0.938
12654.2 0.93
12655.1 0.929
12656.1 0.969
12657.1 1
12658.4 1.266
12659.5 1.101
12660.6 1.18
12661.7 1.094
12662.8 1.07
12664 1.148
12665.2 1.219
12666.4 1.196
12667.5 1.125
12668.5 1.031
12669.6 1.117
12670.8 1.148
12671.9 1.071
12672.9 1.047
12674 1.132
12675.2 1.164
12676.3 1.125
12677.4 1.032
12678.4 1.015
12679.5 1.071
12680.6 1.101
12681.6 1.071
12682.6 1.023
12683.9 1.281
12685.2 1.242
12686.3 1.102
12687.3 1.023
12688.4 1.133
12689.6 1.164
12690.6 1.039
12691.6 1.008
12692.7 1.039
12693.8 1.086
12694.8 1.008
12695.7 0.953
12696.7 0.984
12697.8 1.04
12698.8 1.085
12699.9 1.04
12700.9 0.992
12701.9 1.078
12703.1 1.187
12704.2 1.118
12705.2 0.992
12706.3 1.015
12707.3 1.032
12708.3 1.039
12709.3 1.015
12710.3 0.961
12711.3 1.008
12712.4 1.055
12713.4 1.008
12714.4 0.984
12715.4 1.023
12716.6 1.172
12717.7 1.133
12718.7 1.055
12719.7 0.992
12720.8 1.055
12721.9 1.062
12722.9 1
12723.8 0.969
12724.9 1.047
12726 1.156
12727.1 1.078
12728.1 1.016
12729.1 0.984
12730.1 1.024
12731.3 1.14
12732.3 1.07
12733.3 1
12734.4 1.055
12735.5 1.11
12736.6 1.085
12737.6 1.024
12738.6 1
12739.7 1.078
12740.7 1.047
12741.8 1.07
12742.8 0.985
12743.9 1.062
12745 1.133
12746.1 1.148
12747.2 1.078
12748.3 1.133
12749.5 1.188
12750.6 1.109
12751.7 1.031
12752.7 1.016
12753.8 1.125
12754.9 1.125
12756.1 1.18
12757.1 1
12758 0.922
12759 1
12760.1 1.054
12761.2 1.086
12762.2 1.055
12763.2 0.961
12764.2 1.047
12765.3 1.093
12766.4 1.071
12767.4 0.976
12768.3 0.961
12769.4 1.024
12770.4 1.008
12771.4 1.046
12772.4 0.954
12773.3 0.96
12774.4 1.04
12775.4 1.054
12776.5 1.039
12777.5 0.992
12778.4 0.961
12779.4 1.024
12780.5 1.094
12781.6 1.093
12782.6 0.961
12783.5 0.946
12784.6 1.039
12785.6 1.039
12786.7 1.047
12787.7 1
12788.6 0.953
12789.7 1.062
12790.8 1.164
12792 1.117
12793 1.016
12794 1.055
12795.2 1.148
12796.2 1.055
12797.2 0.945
12798.2 1.016
12799.2 1.055
12800.3 1.07
12801.4 1.039
12802.4 1.031
12803.5 1.07
12804.6 1.094
12805.6 1.078
12806.7 1.024
12807.9 1.195
12809 1.18
12810.2 1.14
12811.2 1.016
12812.3 1.109
12813.4 1.133
12814.5 1.102
12815.6 1.039
12816.7 1.086
12817.8 1.148
12818.9 1.063
12819.9 0.992
12820.9 1.039
12822 1.148
12823.1 1.055
12824.1 1.047
12825.1 0.961
12826.1 1.023
12827.2 1.055
12828.2 0.992
12829.2 0.977
12830.1 0.969
12831.1 1.015
12832.2 1.031
12833.2 0.993
12834.1 0.976
12835.1 1
12836.2 1.031
12837.2 1.039
12838.2 1
12839.2 0.993
12840.3 1.078
12841.3 1.031
12842.3 1.016
12843.3 1
12844.3 1.015
12845.4 1.102
12846.6 1.117
12847.6 1.07
12848.7 1.032
12849.8 1.117
12850.9 1.117
12852 1.062
12853 1.024
12854.1 1.07
12855.2 1.156
12856.3 1.102
12857.4 1.047
12858.6 1.203
12859.7 1.141
12860.7 1.031
12861.7 1.008
12862.8 1.054
12863.9 1.063
12864.9 1.047
12865.9 0.984
12866.9 0.961
12867.9 1.024
12868.9 1.054
12869.9 1
12870.9 0.977
12871.9 1.023
12872.9 1.008
12873.9 0.992
12874.9 0.938
12875.8 0.976
12876.9 1.016
12878 1.141
12879.1 1.132
12880.2 1.039
12882.6 1.204
12883.8 1.125
12884.7 0.992
12885.8 1.078
12887 1.148
12888.1 1.117
12889.1 1.047
12890.1 1.016
12891.1 1
12892.1 0.992
12893.1 0.93
12894.1 0.992
12895.2 1.125
12896.3 1.148
12897.4 1.086
12898.4 0.985
12899.5 1.047
12900.6 1.101
12901.6 1.031
12902.6 1.008
12903.6 1.016
12904.9 1.25
12906.1 1.219
12907.2 1.109
12908.2 1.031
12909.4 1.133
12910.6 1.211
12911.6 1.055
12912.6 0.984
12913.6 1.024
12914.7 1.07
12915.7 1.031
12916.7 1
12917.7 0.977
12918.8 1.086
12919.9 1.093
12921 1.094
12922 1.024
12923.1 1.054
12924.1 1.024
12925.1 0.992
12926.1 0.992
12927 0.945
12928 1
12929.1 1.086
12930.1 1.008
12931.1 1
12932.2 1.086
12933.2 1.063
12934.3 1.054
12935.3 1.008
12936.4 1.055
12937.5 1.086
12938.6 1.117
12939.6 1.008
12940.6 0.992
12941.6 1.07
12942.7 1.078
12943.8 1.039
12944.8 0.993
12945.8 1.007
12946.8 0.993
12947.8 1
12948.7 0.968
12949.7 0.992
12950.8 1.04
12951.8 1.023
12952.8 1.008
12953.8 1.008
12954.9 1.062
12955.9 1.063
12956.9 1.007
12957.9 0.969
12959 1.078
12960.1 1.117
12961.1 1.047
12962.1 1
12963.2 1.078
12964.3 1.125
12965.4 1.071
12966.4 0.984
12967.4 1.016
12968.4 1
12969.4 1.023
12970.5 1.063
12971.5 0.984
12972.6 1.133
12973.9 1.258
12975.1 1.211
12976.1 1.015
12977.1 0.977
12978.1 1.031
12979.1 1.031
12980.2 1.039
12981.2 1
12982.1 0.969
12983.2 1.031
12984.3 1.125
12985.4 1.102
12986.4 1.023
12987.5 1.102
12988.7 1.148
12989.8 1.172
12991 1.117
12992 0.993
12993 1.062
12994.1 1.063
12995.1 1.054
12996.1 0.993
12997.1 0.992
12998.2 1.054
12999.2 0.985
13000.1 0.961
13001 0.929
13002 0.954
13003 0.96
13003.9 0.985
13004.9 0.969
13005.9 0.984
13006.9 1.031
13008 1.094
13009 1.008
13010 0.929
13010.9 0.985
13012 1.094
13013.1 1.039
13014.1 1.015
13015.1 0.969
13016.1 1.031
13017.2 1.078
13018.2 1.063
13019.2 0.984
13020.2 0.992
13021.3 1.086
13022.4 1.079
13023.4 1.046
13024.4 0.985
13025.5 1.07
13026.5 1.039
13027.5 1.008
13028.5 0.977
13029.5 1.015
13030.6 1.07
13031.7 1.102
13032.7 1
13033.6 0.961
13034.6 0.992
13035.7 1.016
13036.7 1.054
13037.7 1.016
13038.7 0.977
13039.8 1.086
13041 1.211
13042.1 1.117
13043.2 1.039
13044.2 1.062
13045.3 1.063
13046.3 1.031
13047.3 0.961
13048.2 0.977
13049.3 1.054
13050.4 1.047
13051.4 1.024
13052.4 1.007
13053.3 0.93
13054.3 1.016
13055.4 1.039
13056.4 1
13057.4 0.984
13058.3 0.992
13059.4 1.047
13060.5 1.094
13061.5 1.016
13062.5 0.992
13063.5 1.023
13064.6 1.094
13065.7 1.125
13066.8 1.023
13067.8 0.993
13068.8 1.039
13069.8 1.007
13070.8 1
13071.8 0.961
13072.8 1.071
13073.9 1.07
13074.9 1.016
13075.9 0.976
13076.9 0.985
13077.9 1.015
13079 1.078
13080 1.047
13081 0.985
13082 1.046
13083.1 1.079
13084.2 1.07
13085.2 1
13086.3 1.125
13087.5 1.14
13088.5 1.032
13089.5 0.984
13090.5 1.031
13091.6 1.141
13092.8 1.102
13093.8 1.015
13094.8 1
13095.8 1.078
13097 1.125
13098 1.047
13099 1.024
13100.1 1.086
13101.2 1.062
13102.2 0.984
13103.1 0.938
13104.1 0.984
13105.1 1
13106.1 1.008
13107.1 0.984
13108.1 1.032
13109.2 1.062
13110.2 1.055
13111.2 0.992
13112.2 1
13113.2 1.024
13114.3 1.054
13115.3 1.024
13116.3 0.984
13117.3 0.953
13118.3 1.016
13119.3 1.031
13120.3 0.992
13121.2 0.946
13122.2 0.984
13123.3 1.101
13124.4 1.079
13125.4 1.023
13126.4 0.977
13127.5 1.039
13128.6 1.179
13129.8 1.18
13131 1.148
13132 1
13133 1.016
13134 1.063
13135.1 1.093
13136.1 1
13137.1 1.016
13138.1 1
13139.2 1.055
13140.2 0.992
13141.2 0.976
13142.2 1.047
13143.2 1.024
13144.2 0.984
13145.2 0.961
13146.2 0.992
13147.2 1.031
13148.2 1.016
13149.2 1.008
13150.2 1
13151.3 1.062
13152.4 1.071
13153.4 1.054
13154.4 1
13155.4 1
13156.5 1.086
13157.6 1.055
13158.6 1
13159.6 1.031
13160.7 1.071
13161.8 1.101
13162.8 1.07
13163.8 1.008
13164.9 1.071
13166.1 1.164
13167.2 1.086
13168.2 1.023
13169.2 1.063
13170.4 1.109
13171.4 1.07
13172.4 0.985
13173.4 0.976
13174.4 1.055
13175.5 1.039
13176.6 1.141
13177.6 0.953
13178.7 1.078
13179.7 1.031
13180.7 0.984
13181.6 0.969
13182.6 0.985
13183.6 1.023
13184.7 1.062
13185.7 0.993
13186.7 0.968
13187.7 1.016
13188.8 1.094
13189.9 1.078
13190.9 1.008
13191.9 0.984
13192.9 1.094
13194.1 1.14
13195.1 1.063
13196.1 0.992
13197.1 0.969
13198.1 1
13199.1 1.023
13200.1 0.985
13201.1 0.961
13202.1 1.031
13203.1 1.039
13204.2 1.039
13205.2 0.977
13206.1 0.984
13207.2 1.055
13208.3 1.086
13209.3 1.039
13210.3 1
13211.4 1.086
13212.5 1.07
13213.5 1.055
13214.5 0.984
13215.5 1.008
13216.6 1.031
13217.6 1.078
13218.7 1.07
13219.7 0.993
13220.9 1.172
13221.8 0.968
13222.8 0.93
13223.8 0.984
13224.8 1.063
13227.3 1.227
13228.5 1.133
13229.4 0.992
13230.6 1.109
13231.7 1.188
13232.7 0.992
13233.7 0.984
13234.8 1.047
13235.8 1.078
13236.9 1.039
13237.9 0.977
13238.8 0.976
13239.9 1.063
13241 1.078
13242 1.055
13243 0.969
13244.1 1.078
13245.2 1.093
13246.2 1.071
13247.2 0.984
13248.2 0.961
13249.2 1.063
13250.4 1.117
13251.4 1.039
13252.4 0.976
13253.4 1.008
13254.5 1.07
13255.5 1.032
13256.5 1.031
13257.5 0.984
13258.6 1.047
13259.6 1.063
13260.6 0.953
13261.5 0.953
13262.5 0.977
13263.5 1
13264.5 1
13265.6 1.062
13266.5 0.977
13267.6 1.015
13268.6 1.031
13269.6 1
13270.5 0.954
13271.6 1.078
13272.7 1.047
13273.7 1.031
13274.7 1
13275.6 0.953
13276.6 1
13277.7 1.07
13278.8 1.039
13279.8 1.008
13280.8 1.008
13281.9 1.148
13283 1.094
13284 1
13285 1.016
13286.1 1.023
13287 0.961
13287.9 0.914
13288.8 0.899
13289.8 0.953
13290.7 0.953
13291.7 0.976
13292.7 0.985
13293.7 1
13294.8 1.062
13295.8 1.063
13296.8 0.992
13297.8 0.961
13298.8 1
13299.8 1.016
13300.8 0.976
13301.8 0.985
13302.7 0.945
13303.7 0.984
13304.7 1.031
13305.7 0.961
13306.6 0.961
13307.6 0.93
13308.5 0.938
13309.4 0.914
13310.3 0.89
13311.2 0.914
13312.1 0.93
13313.2 1.031
13314.2 1.031
13315.2 1.008
13316.2 0.985
13317.1 0.922
13318.1 1
13319.2 1.062
13320.3 1.07
13321.4 1.094
13322.4 1.047
13323.6 1.211
13326 1.141
13327 1.031
13328.1 1.125
13329.3 1.109
13330.4 1.141
13331.4 1.031
13332.5 1.071
13333.7 1.156
13334.8 1.109
13335.8 1.008
13336.8 1.008
13337.8 0.992
13338.8 1.039
13339.8 1
13340.9 1.039
13341.9 1.078
13342.9 1.016
13343.9 0.992
13345 1.047
13346 1.016
13347 1.015
13348 0.969
13349 0.969
13349.9 0.976
13350.9 1.016
13352 1.031
13352.9 0.961
13353.9 0.953
13354.9 0.977
13355.9 1.015
13356.9 0.977
13357.8 0.984
13359 1.203
13362.8 1.086
13363.8 1
13364.7 0.937
13365.6 0.915
13366.5 0.89
13367.4 0.891
13368.4 0.945
13369.5 1.102
13370.5 1.023
13371.4 0.961
13372.5 1.023
13373.5 1.071
13374.6 1.078
13375.7 1.086
13376.7 0.992
13377.6 0.961
13378.7 1.055
13379.8 1.101
13384.4 1.016
13385.4 0.969
13386.4 0.961
13387.3 0.89
13388.1 0.844
13388.9 0.828
13389.8 0.82
13390.6 0.805
13391.4 0.789
13392.1 0.781
13392.9 0.75
13393.6 0.735
13394.3 0.711
13395 0.718
13395.8 0.704
13396.4 0.687
13397.1 0.695
13397.8 0.703
13398.5 0.704
13399.2 0.695
13399.9 0.68
13400.6 0.687
13401.3 0.68
13401.9 0.664
13402.6 0.68
13404 0.672
13406.7 0.703
13407.4 0.758
13408.2 0.804
13409.3 1.039
13410.2 0.899
13414.6 1.055
13418 1.101
13419 1.04
13420 0.976
13421 1
13422 1.047
13423.1 1.039
13424.1 1.063
13425.2 1.031
13426.2 1.039
13427.2 1.055
13428.3 1.078
13429.4 1.062
13430.4 1.024
13431.5 1.07
13432.6 1.086
13433.7 1.094
13434.7 1.062
13435.8 1.055
13436.9 1.125
13438 1.07
13439 1.039
13440 1.008
13441.1 1.031
13442.1 1.094
13443.2 1.062
13444.2 1.04
13445.3 1.046
13446.4 1.086
13447.5 1.094
13448.6 1.117
13449.7 1.086
13450.7 1.055
13451.9 1.125
13453 1.117
13454 1.07
13455.1 1.039
13456.2 1.079
13457.2 1.039
13458.2 0.992
13459.1 0.937
13460.1 0.961
13461.1 1.016
13462.1 1.008
13463.1 1
13464.1 0.968
13465.1 1.024
13466.2 1.101
13467.3 1.063
13468.3 1.008
13469.3 1.062
13470.4 1.078
13471.5 1.039
13472.5 1.024
13473.5 0.976
13474.4 0.985
13476.7 0.992
13477.6 0.953
13478.6 0.953
13479.7 1.125
13481 1.242
13482.1 1.133
13483.1 0.985
13484 0.961
13485 1.007
13486.1 1.008
13487 0.969
13488 0.945
13489 1.078
13491.4 1.133
13492.5 1.015
13493.5 1.04
13494.6 1.085
13495.7 1.071
13496.7 1.039
13497.7 1.023
13498.8 1.125
13499.9 1.102
13501 1.039
13502 0.976
13503 1.008
13504 1.078
13505 1
13506 0.985
13507 0.969
13508 0.976
13509 1.008
13510 0.969
13510.9 0.984
13512 1.055
13513 1.039
13514 0.969
13514.9 0.937
13515.9 0.977
13516.9 0.953
13517.8 0.945
13518.7 0.922
13519.7 0.976
13520.7 0.946
13521.6 0.937
13522.6 0.961
13523.6 1.047
13527.3 1.149
13528.4 1.078
13529.5 1.148
13530.6 1.133
13531.7 1.039
13532.7 1.031
13533.9 1.141
13535 1.125
13536.1 1.086
13537.1 1.008
13538.1 1.062
13539.3 1.125
13540.3 1.024
13541.2 0.961
13542.3 1.023
13543.3 1.039
13544.3 0.985
13545.3 0.984
13546.3 0.984
13547.3 1.047
13548.4 1.047
13549.3 0.992
13550.3 0.961
13551.3 1
13552.3 0.977
13553.2 0.953
13554.2 0.945
13555.2 0.985
13556.2 1.007
13557.2 1.016
13558.2 0.984
13559.2 0.985
13560.2 1.047
13561.2 1
13562.2 0.976
13563.1 0.969
13564.2 1.008
13565.1 0.976
13566.1 0.946
13567 0.937
13568 0.953
13568.9 0.93
13569.8 0.906
13570.7 0.867
13571.5 0.875
13572.4 0.875
13573.3 0.868
13574.2 0.898
13575.1 0.875
13575.9 0.859
13576.8 0.891
13577.8 0.969
13578.7 0.937
13579.7 0.985
13580.8 1.117
13581.9 1.094
13583 1.117
13585.5 1.195
13586.6 1.102
13587.6 1.062
13588.7 1.086
13589.8 1.078
13590.9 1.086
13592 1.141
13593.3 1.226
13594.4 1.188
13595.5 1.047
13596.5 1.047
13597.6 1.062
13598.7 1.133
13599.8 1.062
13600.9 1.071
13602.1 1.218
13603.2 1.118
13604.2 1.031
13605.2 0.937
13606.1 0.969
13607.1 0.953
13608 0.93
13609 0.937
13609.9 0.915
13610.8 0.945
13611.8 0.984
13612.8 0.985
13613.8 1
13614.8 1.007
13615.9 1.118
13617 1.132
13618.1 1.055
13619.1 0.984
13620.1 0.985
13621.1 1.062
13622.2 1.071
13623.2 1.039
13624.2 0.984
13625.3 1.039
13626.3 1.063
13627.4 1.039
13628.3 0.961
13629.3 1.015
13630.3 1
13631.4 1.024
13632.3 0.961
13633.3 0.968
13634.3 0.985
13635.3 1
13636.2 0.937
13637.2 0.946
13638.2 1.015
13639.2 1.055
13640.2 1
13641.2 0.969
13642.3 1.07
13643.3 1.016
13644.3 1.007
13645.3 0.961
13646.2 0.993
13647.4 1.187
13649.8 1.101
13650.9 1.11
13652 1.078
13653.1 1.148
13654.1 1.016
13655.1 0.984
13656.2 1.07
13657.2 1.063
13658.2 1.008
13659.2 1
13660.3 1.062
13661.3 1.039
13662.4 1.016
13663.3 0.93
13664.2 0.914
13665.1 0.914
13666 0.883
13666.8 0.835
13667.6 0.805
13668.4 0.805
13669.2 0.789
13670 0.773
13670.8 0.758
13671.5 0.758
13672.3 0.75
13673 0.75
13673.8 0.742
13674.5 0.719
13675.2 0.711
13675.9 0.687
13676.6 0.688
13677.2 0.664
13677.9 0.656
13678.5 0.649
13679.2 0.671
13679.9 0.641
13680.5 0.656
13681.1 0.641
13681.8 0.648
13682.4 0.633
13683.1 0.649
13683.7 0.64
13684.4 0.649
13685 0.656
13685.7 0.664
13686.4 0.664
13687 0.672
13687.7 0.664
13688.3 0.656
13689 0.664
13689.7 0.657
13690.3 0.632
13690.9 0.633
13691.6 0.625
13692.2 0.633
13692.8 0.648
13693.5 0.657
13694.2 0.679
13694.8 0.664
13696.2 0.664
13696.8 0.664
13697.5 0.664
13698.2 0.688
13698.9 0.68
13699.6 0.695
13700.2 0.656
13700.9 0.68
13701.6 0.687
13702.3 0.703
13703 0.68
13703.7 0.695
13704.3 0.672
13705 0.696
13705.7 0.671
13706.4 0.672
13707.1 0.672
13708.4 0.68
13709.1 0.695
13709.8 0.688
13710.5 0.679
13711.1 0.68
13711.8 0.695
13712.6 0.727
13713.3 0.726
13714 0.735
13714.8 0.726
13715.5 0.735
13716.2 0.726
13716.9 0.727
13717.6 0.617
13718.4 0.711
13719 0.679
13719.7 0.688
13720.4 0.687
13721.1 0.688
13721.8 0.672
13722.4 0.664
13723.1 0.672
13723.8 0.687
13724.5 0.664
13725.1 0.664
13725.8 0.664
13726.5 0.696
13727.2 0.672
13727.9 0.687
13728.5 0.672
13729.9 0.688
13730.6 0.711
13731.3 0.726
13732.2 0.836
13735 0.906
13735.9 0.922
13736.9 0.914
13740.8 0.953
13741.7 0.961
13744.8 0.977
13745.7 0.945
13746.6 0.914
13747.5 0.891
13748.4 0.843
13749.2 0.813
13750 0.758
13750.7 0.75
13752.1 0.734
13752.9 0.766
13753.7 0.781
13754.5 0.805
13755.3 0.765
13756 0.782
13756.8 0.789
13757.6 0.797
13758.4 0.789
13759.2 0.773
13760 0.766
13760.8 0.812
13761.6 0.844
13762.5 0.898
13763.5 0.985
13764.4 0.945
13765.5 1.016
13769.2 1.117
13770.1 0.922
13771 0.891
13771.9 0.945
13772.9 0.969
13773.9 0.953
13774.8 0.969
13778.7 1.211
13779.7 1.063
13780.9 1.117
13782 1.164
13783.1 1.062
13784 0.946
13784.9 0.898
13785.9 1.008
13788.5 1.242
13789.6 1.055
13790.8 1.234
13792.1 1.266
13793.2 1.109
13794.2 1
13795.2 1.024
13796.5 1.281
13797.5 1.062
13798.6 1.024
13799.6 1.062
13800.7 1.071
13801.8 1.07
13802.8 1
13803.8 0.977
13804.8 1.054
13805.8 1.031
13806.9 1.016
13807.8 0.977
13808.8 1.007
13809.9 1.055
13810.9 1.055
13812 1.07
13813 1.031
13814.1 1.047
13815.1 1.055
13816.2 1.039
13817.2 1.008
13818.2 0.969
13819.2 1.007
13820.2 1.047
13821.3 1.039
13822.3 1.039
13823.3 1
13824.4 1.125
13825.5 1.055
13826.5 1.016
13827.5 0.984
13828.5 1.047
13829.6 1.047
13830.6 1.039
13831.7 1.047
13832.7 1.008
13833.7 1.062
13834.8 1.07
13835.9 1.055
13836.9 1.024
13837.9 0.992
13839 1.093
13840 1.024
13841 1.008
13842 1.015
13843 1.016
13844.1 1.109
13845.2 1.047
13846.2 1.024
13847.2 1
13848.2 1.023
13849.3 1.07
13850.3 1.047
13851.4 1.032
13852.4 1.007
13853.4 1.063
13854.5 1.031
13855.5 1.031
13856.5 1.032
13857.6 1.015
13858.6 1.039
13859.6 1
13860.6 1
13861.6 1.047
13862.8 1.117
13863.8 1.071
13864.9 1.062
13865.9 1.024
13867 1.078
13868.1 1.07
13869.2 1.094
13870.2 1.054
13871.3 1.047
13872.4 1.094
13873.5 1.102
13874.5 1.086
13875.6 1.078
13876.7 1.039
13877.8 1.109
13878.9 1.117
13879.9 1.039
13880.9 1.008
13882 1.031
13883 1.047
13884 1.039
13885.1 1.047
13886.1 1
13887.1 1.047
13888.2 1.11
13889.4 1.101
13890.4 1.047
13891.4 1.047
13892.5 1.094
13893.6 1.109
13894.7 1.086
13895.8 1.016
13896.8 1.031
13897.8 1.054
13898.9 1.079
13900 1.086
13901 1.039
13902.1 1.101
13903.2 1.102
13904.3 1.07
13905.4 1.07
13906.4 1.047
13907.5 1.055
13908.5 1.008
13909.5 1.023
13910.6 1.102
13911.7 1.078
13912.8 1.055
13913.8 1.031
13914.9 1.07
13915.9 1.063
13917 1.078
13918 1.015
13919.1 1.055
13920.1 1.031
13921.1 1.016
13922.1 1.008
13923.2 1.039
13924.2 1.039
13925.2 1.031
13926.3 1.031
13927.3 1.032
13928.4 1.07
13929.4 1.078
13930.5 1.063
13931.6 1.054
13932.6 1.078
13933.7 1.078
13934.8 1.063
13935.8 1.031
13936.9 1.055
13938 1.101
13939 1.079
13940.1 1.093
13941.2 1.055
13942.2 1.055
13943.3 1.07
13944.4 1.047
13945.4 1.023
13946.5 1.094
13947.5 1.055
13948.5 1.008
13949.6 1.015
13950.6 1.063
13951.7 1.086
13952.8 1.054
13953.8 1.024
13954.8 1.054
13955.9 1.071
13957 1.078
13958 1.008
13959 1.031
13960.1 1.062
13961.1 1.063
13962.2 1.031
13963.2 1
13964.2 1.063
13965.3 1.031
13966.3 1.016
13967.3 0.968
13968.3 1.047
13969.3 1.031
13970.3 1
13971.3 0.961
13972.3 0.985
13973.3 1.031
13974.4 1.086
13975.4 1.031
13976.4 1
13977.5 1.031
13978.5 1.086
13979.6 1.086
13980.7 1.078
13981.7 1
13982.8 1.04
13983.8 1.039
13984.8 1.039
13985.8 1
13986.8 1
13987.9 1.047
13988.9 1.046
13990 1.094
13991.1 1.047
13992.1 1.055
13993.2 1.093
13994.3 1.102
13995.4 1.055
13996.4 1.023
13997.4 1.047
13998.5 1.07
13999.6 1.086
14000.6 1.016
14001.6 1.031
14002.7 1.078
14003.8 1.094
14004.9 1.055
14005.9 1.047
14007 1.132
14008.2 1.11
14009.2 1.062
14010.3 1.055
14011.3 1.047
14012.4 1.07
14013.4 1.047
14014.5 1.031
14015.5 1.039
14016.5 1.032
14017.6 1.023
14018.6 1.047
14019.6 1.023
14020.7 1.078
14021.7 1.024
14022.7 1
14023.7 0.992
14024.8 1.078
14025.8 1.024
14026.9 1.031
14027.9 1
14028.9 1
14029.9 1.055
14030.9 1.023
14031.9 0.969
14032.9 1.031
14034 1.086
14035 1.016
14036 0.968
14037 1.016
14038.1 1.055
14039.1 1.031
14040.2 1.047
14041.1 0.984
14042.2 1.063
14043.3 1.054
14044.3 1.063
14045.3 1.008
14046.4 1.047
14047.4 1.07
14048.5 1.086
14049.6 1.094
14050.7 1.039
14051.7 1.062
14052.8 1.07
14053.8 1.039
14054.8 1
14055.9 1.063
14056.9 1.047
14058 1.015
14059 0.993
14060 1.007
14061 1.032
14062.1 1.062
14063 0.953
14064 0.977
14065 1.023
14066.2 1.188
14067.3 1.125
14068.4 1.086
14069.5 1.07
14070.6 1.133
14071.7 1.125
14072.9 1.117
14073.9 1.063
14075 1.039
14076 1.078
14077.1 1.094
14078.2 1.093
14079.3 1.047
14080.3 1.063
14081.5 1.125
14082.6 1.109
14083.7 1.117
14084.8 1.125
14085.9 1.141
14087.1 1.109
14088.1 1.094
14089.3 1.109
14090.3 1.078
14091.4 1.063
14092.5 1.125
14093.7 1.133
14094.8 1.156
14095.9 1.086
14097 1.094
14098.1 1.125
14099.2 1.093
14100.3 1.055
14101.3 1.016
14102.4 1.078
14103.4 1.031
14104.4 1.016
14105.4 1.039
14106.5 1.078
14107.6 1.102
14108.6 1.015
14109.6 1.008
14110.8 1.102
14111.8 1.007
14112.8 1.016
14113.8 1
14114.8 1.016
14115.8 1.023
14116.8 1.023
14117.8 0.993
14118.8 1.015
14119.9 1.039
14120.9 1.032
14122 1.039
14123 1
14123.9 0.992
14125 1.055
14126 1.031
14127 1.015
14128.1 1.008
14129.1 1.008
14130.1 1.055
14131.1 1.015
14132.1 1.008
14133.2 1.047
14134.2 1.055
14135.3 1.023
14136.3 1.047
14137.4 1.07
14138.4 1.055
14139.5 1.023
14140.5 1.024
14141.5 1
14142.5 1.008
14143.5 1.031
14144.6 1.07
14145.6 1.024
14146.7 1.039
14147.7 1.07
14148.8 1.078
14149.8 1.031
14150.9 1.024
14152 1.125
14153.1 1.07
14154.1 1.047
14155.2 1.063
14156.1 0.984
14157.2 1.086
14158.3 1.078
14159.4 1.039
14160.4 1.024
14161.2 0.867
14162.2 0.922
14163.1 0.929
14164.1 0.977
14165.1 1.015
14166.1 0.985
14167.1 1.078
14168.3 1.187
14169.5 1.157
14170.5 1.031
14171.6 1.062
14172.8 1.196
14174 1.242
14175.1 1.086
14176.1 1.039
14177.3 1.164
14179.8 1.234
14180.9 1.063
14181.9 1.031
14182.9 0.992
14183.9 0.977
14184.9 1.031
14185.9 0.985
14186.9 1.031
14188 1.047
14189.1 1.172
14190.1 1.007
14191.1 1
14192.2 1.039
14193.2 0.993
14194.1 0.976
14195.1 0.977
14196.1 0.984
14197 0.945
14198 0.969
14199 1.016
14200 0.969
14200.9 0.945
14202 1.031
14203 1.047
14204 0.969
14204.9 0.898
14205.8 0.883
14206.7 0.898
14209.3 0.953
14210.2 0.875
14212.2 1.157
14213.4 1.226
14214.5 1.063
14215.6 1.117
14216.8 1.273
14218.1 1.258
14219.3 1.219
14220.4 1.086
14221.7 1.265
14225.6 1.242
14226.8 1.203
14229.5 1.313
14230.8 1.281
14231.9 1.148
14233 1.094
14234.1 1.133
14235.3 1.148
14236.4 1.102
14237.5 1.133
14238.7 1.179
14239.9 1.188
14241 1.133
14242.2 1.133
14243.3 1.171
14244.5 1.157
14245.6 1.109
14246.7 1.078
14247.8 1.071
14248.8 1.078
14249.9 1.07
14250.9 1.031
14251.8 0.914
14252.9 1.008
14253.9 1.039
14254.9 1.008
14255.9 0.953
14256.8 0.945
14257.9 1.094
14259 1.07
14260 1.032
14260.9 0.945
14261.9 0.922
14262.8 0.961
14263.8 0.976
14264.8 0.961
14265.7 0.961
14266.6 0.907
14267.6 0.937
14268.6 1.023
14269.6 0.993
14270.6 1.007
14271.5 0.954
14272.5 0.961
14273.5 1.023
14274.6 1.078
14275.6 1.039
14276.7 1.031
14277.6 0.93
14278.7 1.055
14279.8 1.117
14280.8 1.07
14281.9 1.008
14282.8 0.961
14283.9 1.039
14284.9 1.047
14285.9 1.016
14286.9 0.937
14287.8 0.953
14288.8 0.977
14289.8 0.984
14290.7 0.938
14291.6 0.929
14292.6 1.008
14293.7 1.07
14294.8 1.063
14295.8 0.984
14296.7 0.961
14297.8 1.063
14298.8 0.984
14299.7 0.945
14300.7 0.985
14301.7 1.008
14302.7 0.976
14303.6 0.946
14304.6 0.976
14305.6 1.008
14306.6 0.969
14307.5 0.937
14308.4 0.883
14309.4 1
14310.4 0.992
14311.4 0.961
14312.2 0.883
14313.1 0.875
14314.1 0.961
14315 0.945
14316 0.969
14316.9 0.898
14317.8 0.899
14318.8 1.031
14319.9 1.055
14320.9 1.008
14321.9 0.992
14322.8 0.937
14323.8 0.969
14324.8 0.992
14325.8 1.008
14326.7 0.93
14327.6 0.937
14328.6 0.977
14329.6 1.008
14330.6 0.984
14331.6 1.008
14332.6 1
14333.6 0.984
14334.5 0.945
14335.5 0.969
14336.5 0.985
14337.4 0.937
14338.4 0.938
14339.4 0.976
14340.3 0.953
14341.2 0.93
14342.1 0.875
14343 0.867
14343.8 0.852
14345.5 0.875
14346.6 1.055
14347.5 0.914
14348.4 0.883
14349.5 1.101
14350.7 1.18
14351.7 1.07
14352.7 0.938
14353.7 1.07
14356.2 1.195
14357.3 1.133
14358.4 1.071
14362.2 1.258
14363.4 1.211
14364.5 1.086
14365.6 1.063
14366.6 1.047
14367.7 1.054
14368.7 1.008
14369.7 1.047
14370.8 1.101
14371.9 1.032
14372.9 1.015
14374 1.11
14375.1 1.133
14376.2 1.046
14377.2 0.993
14378.2 1.015
14379.3 1.094
14380.4 1.086
14381.4 1.039
14382.7 1.266
14383.8 1.109
14384.8 0.984
14385.7 0.938
14386.7 1.047
14387.8 1.039
14388.8 0.984
14389.7 0.945
14390.7 0.961
14391.7 1.055
14392.8 1.078
14393.8 1.008
14394.8 0.961
14395.8 1.047
14396.9 1.101
14398 1.125
14399.1 1.016
14400 0.984
14401.1 1.071
14402.3 1.164
14403.4 1.109
14404.4 1.024
14405.5 1.07
14406.6 1.094
14407.6 1.023
14408.6 1.024
14409.7 1.093
14410.7 1.024
14411.7 0.961
14412.7 1.007
14413.8 1.063
14414.8 1.008
14415.8 0.976
14416.7 0.953
14417.8 1.063
14418.9 1.102
14419.9 1.031
14420.9 0.976
14421.8 0.938
14422.8 1.015
14423.9 1.055
14424.8 0.938
14425.8 0.945
14426.8 0.984
14427.8 1.047
14428.8 1.039
14429.8 0.938
14430.8 0.976
14431.8 1.047
14432.9 1.063
14433.9 1.054
14434.9 0.961
14435.9 1.016
14437 1.07
14438 0.992
14438.9 0.954
14439.9 1.007
14441 1.039
14442 1.032
14443 0.984
14443.9 0.969
14444.9 0.984
14445.9 1.008
14446.9 0.922
14447.8 0.914
14448.7 0.969
14449.8 1.015
14450.7 0.961
14451.7 0.985
14452.7 0.961
14453.7 0.992
14454.7 1.031
14455.6 0.93
14456.6 0.992
14457.6 0.976
14458.5 0.946
14459.4 0.914
14460.3 0.89
14461.2 0.883
14463.8 0.914
14464.7 0.961
14465.6 0.883
14466.6 0.992
14467.7 1.133
14468.8 1.086
14469.8 0.937
14472.4 1.281
14473.6 1.211
14474.7 1.102
14475.7 0.992
14477 1.281
14479.4 1.164
14480.6 1.211
14481.8 1.102
14483 1.265
14484.3 1.258
14485.5 1.219
14486.7 1.172
14487.8 1.086
14488.9 1.132
14490.2 1.274
14491.4 1.25
14492.5 1.125
14493.6 1.094
14494.7 1.109
14495.8 1.094
14496.9 1.047
14497.9 1.07
14499 1.094
14500.1 1.062
14501.1 1
14502.1 0.969
14503.1 1
14504 0.961
14505 0.945
14506 1
14507 1.055
14508 0.976
14509 0.985
14509.9 0.929
14510.9 0.977
14511.9 1.008
14512.9 0.992
14513.8 0.906
14514.7 0.93
14515.7 0.945
14516.7 0.977
14517.6 0.922
14518.6 0.992
14519.7 1.133
14521.9 1.023
14522.9 0.969
14524 1.062
14525 1.078
14526.1 1.071
14527.2 1.07
14528.2 1.016
14529.2 1.047
14530.3 1.046
14531.4 1.094
14532.4 1.024
14533.4 1.023
14534.5 1.063
14535.6 1.062
14536.5 0.984
14537.6 1.047
14538.7 1.078
14539.7 1.047
14540.7 0.985
14541.7 0.961
14542.7 1.054
14543.8 1.032
14544.7 0.976
14545.7 0.961
14546.7 0.992
14547.7 1.008
14548.7 1.023
14549.7 0.954
14550.6 0.968
14551.7 1.024
14552.6 0.969
14553.6 0.937
14554.5 0.969
14555.5 0.976
14556.5 0.946
14557.4 0.937
14558.4 0.977
14559.3 0.953
14560.2 0.922
14561.2 0.945
14562.2 0.969
14563.1 0.953
14564 0.93
14565 0.953
14566 0.984
14566.9 0.953
14567.9 1
14568.9 0.961
14569.8 0.938
14570.8 0.961
14571.8 0.992
14572.7 0.922
14573.6 0.882
14574.5 0.899
14575.3 0.859
14576.9 0.796
14577.7 0.821
14579.4 0.828
14580.2 0.867
14581.1 0.907
14582 0.859
14582.9 0.883
14584 1.101
14585.2 1.203
14586.3 1.172
14587.5 1.117
14588.4 0.985
14589.6 1.195
14592.1 1.18
14593.3 1.188
14594.4 1.07
14595.5 1.117
14596.6 1.149
14599 1.164
14600.1 1.07
14601.2 1.062
14602.3 1.141
14603.4 1.117
14604.5 1.024
14605.5 1.062
14606.7 1.141
14607.7 1.086
14608.8 1.008
14609.7 0.96
14610.7 1.032
14611.8 1.023
14612.8 1.008
14613.8 0.977
14614.7 0.96
14615.8 1.063
14616.8 1.07
14617.9 1.094
14618.9 0.977
14619.9 1
14620.9 1.007
14621.9 0.954
14622.8 0.945
14623.8 0.937
14624.7 0.938
14625.6 0.937
14626.6 0.977
14627.6 1.016
14628.6 0.976
14629.5 0.938
14630.5 0.945
14631.5 1.062
14632.6 1.071
14633.6 0.968
14634.6 0.969
14635.6 1.094
14636.7 1.047
14637.7 0.976
14638.6 0.946
14639.7 1.07
14640.8 1.086
14641.8 1.031
14642.8 0.969
14643.8 1.016
14644.9 1.078
14646 1.164
14647 1.008
14648.1 1.039
14649.1 1.015
14650.1 0.985
14651.1 1.039
14652.2 1.047
14653.2 0.992
14654.1 0.992
14655.3 1.109
14656.3 1.055
14657.3 0.977
14658.2 0.937
14659.2 0.961
14660.2 0.992
14661.2 0.992
14662.1 0.969
14663.1 0.953
14664 0.953
14665 0.961
14665.9 0.907
14666.8 0.929
14667.9 1.032
14669 1.101
14670.1 1.125
14671.1 0.992
14672.2 1.086
14673.3 1.149
14674.4 1.109
14675.5 1.094
14676.5 1.015
14677.6 1.102
14680.1 1.195
14681.2 1.118
14682.3 1.062
14683.3 1.031
14684.5 1.18
14685.7 1.148
14686.7 1.071
14687.8 1.015
14688.8 1.039
14689.9 1.055
14690.9 1.008
14691.9 1.008
14692.9 1
14693.9 1.008
14694.8 0.96
14695.9 1.016
14696.9 1.094
14698 1.055
14699 0.984
14700 1.008
14701 1
14702 0.968
14703 1
14704 0.993
14704.9 0.953
14705.9 0.976
14706.8 0.938
14707.8 0.93
14708.7 0.968
14709.7 0.969
14710.6 0.922
14711.5 0.937
14712.4 0.868
14713.3 0.843
14714.1 0.836
14714.9 0.797
14715.7 0.774
14717.2 0.765
14717.9 0.766
14718.7 0.766
14721 0.821
14721.9 0.922
14723 1.101
14724 1.016
14724.9 0.898
14726 1.039
14727.1 1.141
14729.4 1.094
14730.4 1.023
14731.5 1.055
14733.9 1.141
14735 1.054
14736 0.993
14736.9 0.968
14737.9 1.024
14739 1.039
14740 1.023
14741 1.008
14742 0.977
14742.9 0.945
14743.9 0.992
14745 1.071
14746.1 1.07
14747.2 1.117
14748.2 1.047
14749.2 0.992
14750.1 0.922
14751.1 0.961
14752.1 0.976
14753.1 0.977
14754 0.914
14754.9 0.93
14755.9 0.976
14756.9 1.016
14757.9 1.031
14758.9 0.969
14759.8 0.937
14760.8 1.008
14761.9 1.094
14763 1.031
14763.9 0.969
14764.9 0.953
14765.9 1.031
14766.9 1.016
14767.9 0.945
14768.8 0.961
14769.9 1.071
14770.9 1.015
14771.9 0.985
14773 1.093
14774.1 1.063
14775.1 1.031
14776.1 0.969
14777.1 1.023
14778.2 1.133
14779.3 1.07
14780.3 0.985
14781.3 0.984
14782.4 1.156
14783.6 1.141
14784.6 1
14785.5 0.961
14786.5 0.992
14787.5 1.016
14788.5 0.937
14789.4 0.93
14790.5 1.07
14791.6 1.094
14792.6 1.016
14793.5 0.968
14794.5 0.969
14795.7 1.141
14796.8 1.101
14797.7 0.969
14798.7 0.93
14799.6 0.953
14800.6 0.984
14801.6 0.969
14802.5 0.922
14803.4 0.914
14804.4 0.961
14805.3 0.969
14806.3 0.961
14807.2 0.921
14808.1 0.93
14809.1 0.985
14810.1 0.984
14811.1 0.953
14812 0.922
14812.9 0.945
14813.9 0.946
14814.8 0.914
14815.7 0.953
14816.7 0.937
14817.6 0.906
14818.5 0.922
14819.4 0.907
14820.3 0.867
14821.2 0.883
14822.1 0.89
14823 0.899
14823.8 0.875
14824.7 0.914
14825.7 0.914
14826.5 0.883
14827.4 0.867
14828.3 0.906
14829.2 0.906
14830.1 0.907
14831 0.867
14831.9 0.867
14832.8 0.891
14833.7 0.906
14834.6 0.922
14835.5 0.875
14836.3 0.875
14837.3 0.929
14838.2 0.93
14839.1 0.883
14840 0.883
14840.9 0.929
14841.8 0.922
14842.8 0.946
14843.6 0.867
14844.5 0.859
14845.4 0.945
14846.3 0.922
14847.3 0.946
14848.2 0.89
14849.1 0.875
14850 0.899
14850.9 0.922
14851.8 0.929
14852.7 0.86
14853.5 0.875
14854.4 0.898
14855.4 0.938
14856.3 0.921
14857.2 0.899
14858.1 0.953
14859.1 0.953
14860 0.938
14860.9 0.89
14861.8 0.867
14862.7 0.914
14863.6 0.891
14864.5 0.891
14865.3 0.851
14866.2 0.867
14867.1 0.883
14867.9 0.844
14868.8 0.859
14869.6 0.844
14870.5 0.852
14871.4 0.859
14872.2 0.883
14873.1 0.891
14874 0.875
14874.9 0.89
14875.8 0.945
14876.8 0.954
14877.7 0.953
14878.6 0.898
14879.5 0.891
14880.5 0.929
14881.4 0.922
14882.3 0.907
14883.2 0.875
14884 0.882
14885 0.907
14885.9 0.929
14886.8 0.899
14887.7 0.883
14888.6 0.937
14889.5 0.906
14890.4 0.914
14891.3 0.914
14892.2 0.868
14893.1 0.898
14894 0.899
14894.9 0.867
14895.7 0.875
14896.6 0.875
14897.5 0.836
14898.3 0.843
14899.2 0.883
14900.1 0.906
14901 0.891
14901.9 0.891
14902.7 0.867
14903.7 0.937
14904.6 0.938
14905.5 0.914
14906.4 0.891
14907.3 0.882
14908.2 0.907
14909.1 0.922
14910 0.89
14910.9 0.875
14911.8 0.867
14912.7 0.922
14913.6 0.906
14914.4 0.836
14915.2 0.829
14916.1 0.859
14917 0.867
14917.9 0.891
14918.8 0.906
14919.6 0.852
14920.6 0.953
14921.6 1.039
14922.6 0.992
14923.6 0.969
14924.5 0.937
14925.4 0.867
14926.3 0.93
14927.3 1
14928.3 1.031
14929.3 0.992
14930.3 0.985
14931.2 0.922
14932.2 0.929
14933.2 1.024
14934.1 0.953
14935.1 1
14936.1 0.969
14937.1 0.945
14938 0.938
14939.1 1.054
14940.1 1.031
14941.1 1.063
14942.2 1.023
14943.2 0.985
14944.2 1
14945.1 0.953
14946 0.93
14947 0.929
14947.9 0.93
14948.8 0.898
14949.7 0.883
14950.6 0.891
14951.4 0.875
14952.3 0.883
14953.2 0.89
14954.1 0.883
14955 0.883
14955.9 0.906
14956.8 0.906
14957.7 0.93
14958.6 0.914
14959.5 0.899
14960.4 0.89
14961.3 0.891
14962.2 0.859
14963 0.852
14963.9 0.851
14964.7 0.828
14965.5 0.821
14966.3 0.812
14967.1 0.805
14968 0.828
14968.9 0.969
14969.7 0.765
14970.7 0.993
14971.5 0.781
14972.3 0.851
14973.2 0.852
14974 0.813
14974.8 0.843
14975.6 0.782
14976.4 0.789
14977.2 0.828
14978 0.758
14978.8 0.765
14979.5 0.766
14980.3 0.773
14981.1 0.75
14981.8 0.742
14982.6 0.774
14983.4 0.828
14984.2 0.852
14985.1 0.875
14986 0.835
14986.9 0.907
14987.8 0.929
14988.8 0.969
14989.8 0.992
14990.7 0.969
14991.6 0.922
14992.7 1.078
14993.8 1.07
14994.9 1.079
14995.9 1.007
14996.8 0.961
14997.8 0.992
14998.8 0.993
14999.8 1.015
15000.8 0.946
15001.7 0.953
15002.7 0.929
15003.6 0.961
15004.6 0.961
15005.6 1.008
15006.6 1
15007.6 0.992
15008.6 1
15009.6 1.032
15010.6 1.015
15011.7 1.016
15012.7 1.008
15013.7 0.992
15014.6 0.961
15015.6 0.968
15016.5 0.93
15017.5 0.938
15018.4 0.953
15019.3 0.914
15020.2 0.93
15021.1 0.898
15022.1 0.953
15023.1 0.969
15024 0.93
15024.9 0.906
15025.9 0.969
15026.8 0.96
15027.7 0.907
15028.7 0.961
15029.6 0.929
15030.6 0.922
15031.4 0.883
15032.4 0.914
15033.3 0.922
15034.2 0.945
15035.1 0.891
15036 0.898
15036.9 0.938
15037.9 0.953
15038.8 0.937
15039.7 0.899
15040.6 0.906
15041.6 0.969
15042.6 0.976
15043.6 0.969
15044.5 0.914
15045.4 0.93
15046.4 0.969
15047.3 0.968
15048.3 0.938
15049.2 0.93
15050.1 0.945
15051 0.891
15052 0.921
15052.9 0.915
15053.8 0.914
15054.7 0.921
15055.6 0.938
15056.6 0.945
15057.5 0.93
15058.4 0.914
15059.3 0.898
15060.3 0.93
15061.2 0.93
15062.1 0.89
15063 0.961
15064.1 1.008
15065 0.992
15066 0.907
15066.9 0.898
15067.9 1.008
15068.8 0.984
15069.8 0.977
15070.7 0.906
15071.6 0.914
15072.6 0.953
15073.6 1
15074.6 1.008
15075.6 0.961
15076.5 0.961
15077.6 1.031
15078.7 1.102
15079.7 1.062
15080.8 1.039
15081.7 0.961
15082.6 0.922
15083.6 0.938
15084.5 0.961
15085.5 0.945
15086.4 0.922
15087.3 0.89
15088.2 0.922
15089.2 0.946
15090.1 0.945
15091 0.922
15091.9 0.906
15092.9 0.938
15093.8 0.96
15094.8 0.961
15095.7 0.922
15096.6 0.883
15097.5 0.922
15098.5 0.961
15099.4 0.953
15100.3 0.891
15101.2 0.906
15102.2 0.953
15103.1 0.961
15104.1 0.937
15105 0.891
15105.9 0.906
15106.8 0.938
15107.8 0.937
15108.7 0.938
15109.6 0.945
15110.6 0.969
15111.5 0.891
15112.4 0.929
15113.3 0.906
15114.3 0.922
15115.2 0.922
15116.1 0.899
15117 0.89
15117.9 0.938
15118.9 1
15119.9 0.976
15120.8 0.953
15121.8 0.915
15122.7 0.953
15123.6 0.937
15124.6 0.93
15125.5 0.93
15126.4 0.921
15127.3 0.922
15128.3 0.922
15129.2 0.891
15130.1 0.937
15131.1 0.969
15132 0.914
15132.9 0.906
15133.8 0.938
15134.8 1
15135.8 0.945
15136.7 0.914
15137.6 0.883
15138.5 0.906
15139.4 0.891
15140.3 0.898
15141.1 0.844
15142 0.875
15142.9 0.945
15143.9 0.961
15144.8 0.961
15145.8 0.93
15146.7 0.906
15147.6 0.969
15148.6 0.977
15149.6 0.976
15150.5 0.914
15151.5 0.945
15152.4 0.969
15153.4 0.969
15154.4 0.969
15155.3 0.961
15156.3 0.937
15157.2 0.922
15158.1 0.93
15159 0.929
15160 0.954
15160.9 0.945
15161.9 0.953
15162.9 0.961
15163.8 0.937
15164.8 0.961
15165.7 0.953
15166.6 0.922
15167.6 0.953
15168.5 0.93
15169.4 0.899
15170.4 0.976
15171.4 0.992
15172.3 0.93
15173.2 0.898
15174.2 0.985
15175.2 0.969
15176.1 0.929
15177 0.883
15177.9 0.945
15178.9 0.946
15179.8 0.953
15180.7 0.906
15181.6 0.875
15182.6 0.969
15183.5 0.953
15184.5 0.969
15185.5 0.968
15186.4 0.93
15187.4 0.985
15188.4 1.039
15189.5 1.093
15190.6 1.078
15191.6 0.977
15192.6 1
15193.5 0.969
15194.5 0.929
15195.4 0.985
15196.5 1.008
15197.4 0.976
15198.4 0.938
15199.3 0.968
15200.4 1.055
15201.4 1.024
15202.4 0.953
15203.3 0.929
15204.3 1
15205.3 1.032
15206.3 1
15207.3 0.929
15208.2 0.922
15209.2 1.008
15210.2 1.063
15211.3 1.054
15212.3 1
15213.2 0.946
15214.2 0.976
15215.2 0.977
15216.1 0.914
15217 0.929
15218 0.938
15218.9 0.93
15219.8 0.898
15220.7 0.891
15221.6 0.875
15222.4 0.836
15223.2 0.773
15224 0.781
15224.8 0.789
15225.6 0.805
15226.4 0.789
15227.1 0.781
15228 0.86
15228.8 0.851
15229.7 0.844
15230.5 0.836
15231.3 0.812
15232.2 0.852
15233 0.852
15233.9 0.867
15234.8 0.844
15235.6 0.835
15236.5 0.899
15237.4 0.953
15238.5 1.031
15239.4 0.961
15240.4 0.93
15241.3 0.976
15242.4 1.032
15243.4 1.015
15244.4 0.993
15245.3 0.937
15246.2 0.93
15247.2 0.929
15248.2 0.985
15249.1 0.914
15250 0.906
15250.8 0.867
15251.7 0.821
15252.5 0.836
15253.4 0.851
15254.2 0.844
15255.1 0.867
15255.9 0.844
15256.7 0.812
15257.6 0.836
15258.4 0.797
15259.1 0.766
15259.9 0.773
15260.6 0.742
15261.4 0.75
15262.1 0.719
15262.8 0.727
15263.5 0.711
15264.2 0.703
15264.9 0.679
15265.6 0.688
15266.3 0.656
15266.9 0.649
15267.6 0.648
15268.2 0.656
15268.9 0.633
15270.1 0.625
15270.7 0.625
15271.4 0.633
15272 0.64
15272.6 0.633
15273.3 0.633
15273.8 0.57
15274.5 0.664
15275.1 0.641
15275.8 0.633
15276.4 0.648
15277.1 0.625
15277.7 0.641
15278.3 0.633
15279 0.625
15279.6 0.632
15280.2 0.657
15280.9 0.648
15281.5 0.656
15282.2 0.649
15282.9 0.656
15283.5 0.633
15284.1 0.625
15284.7 0.617
15285.4 0.633
15286 0.633
15286.6 0.633
15287.3 0.632
15287.9 0.641
15288.5 0.648
15289.2 0.641
15289.8 0.648
15290.5 0.633
15291.1 0.633
15291.7 0.617
15292.4 0.641
15293 0.641
15293.6 0.64
15294.9 0.648
15295.6 0.641
15296.2 0.64
15296.9 0.649
15297.5 0.648
15298.2 0.649
15298.8 0.64
15299.4 0.649
15300.1 0.648
15300.8 0.657
15301.4 0.64
15302 0.656
15302.7 0.657
15303.4 0.664
15304 0.656
15304.7 0.656
15305.3 0.649
15306 0.672
15306.7 0.671
15307.4 0.696
15308.1 0.687
15308.8 0.703
15309.4 0.688
15310.2 0.719
15310.9 0.734
15311.6 0.742
15312.4 0.742
15313.1 0.743
15313.9 0.726
15314.6 0.711
15315.3 0.719
15316 0.679
15316.7 0.696
15317.4 0.695
15318 0.695
15318.7 0.688
15319.4 0.68
15320.8 0.695
15321.5 0.696
15322.2 0.742
15323 0.75
15323.8 0.789
15324.6 0.805
15325.4 0.804
15326.2 0.828
15327.1 0.852
15328 0.953
15328.9 0.93
15329.9 0.961
15330.9 1
15331.9 0.961
15332.8 0.968
15333.8 0.946
15334.7 0.953
15335.7 0.992
15336.7 0.953
15337.7 1.008
15338.7 1.031
15339.8 1.032
15340.8 1.039
15341.8 1
15342.8 0.992
15343.8 0.976
15344.7 0.985
15345.7 0.984
15346.7 0.984
15347.7 0.946
15348.6 0.961
15349.6 1.023
15350.7 1.016
15351.7 1.015
15352.7 0.993
15353.6 0.914
15354.4 0.851
15355.4 0.946
15356.3 0.96
15357.3 1
15358.3 0.93
15359.2 0.899
15360.1 0.89
15361 0.938
15361.9 0.945
15362.9 0.93
15363.8 0.89
15364.6 0.852
15365.5 0.859
15366.3 0.836
15367.1 0.836
15368 0.836
15368.8 0.852
15369.7 0.828
15370.5 0.851
15371.4 0.883
15372.3 0.906
15373.2 0.946
15374.2 0.953
15375.2 0.961
15379.8 1.039
15380.8 0.953
15381.8 1.039
15382.8 1.008
15383.8 1.007
15384.8 0.954
15385.8 0.976
15386.8 1.047
15387.9 1.117
15389 1.031
15390 1.024
15390.9 0.945
15391.9 0.946
15392.8 0.96
15393.8 0.993
15394.8 1
15395.8 0.929
15396.7 0.93
15397.7 1.023
15398.7 1
15399.7 1.016
15400.7 0.953
15401.6 0.914
15402.5 0.946
15403.5 1
15404.5 1
15405.5 0.984
15406.4 0.906
15407.3 0.883
15408.2 0.891
15409.1 0.914
15410.1 0.953
15411 0.969
15412 0.945
15413 0.984
15414.1 1.094
15415.1 1.063
15416.2 1.062
15417.1 0.93
15418.1 1.023
15419.1 1.008
15420.2 1.016
15421.2 0.992
15422.1 0.953
15423.1 0.961
15424.2 1.101
15425.2 1.063
15426.4 1.117
15427.4 1.024
15428.3 0.953
15429.3 0.929
15430.2 0.993
15431.3 1.039
15432.4 1.078
15433.4 1.07
15434.5 1.023
15435.5 1.016
15436.6 1.117
15437.8 1.203
15438.8 1.016
15439.8 0.961
15440.7 0.883
15441.6 0.937
15442.6 0.961
15443.5 0.992
15444.6 1.016
15445.5 0.969
15446.6 1.078
15447.7 1.078
15448.7 1
15449.7 0.984
15450.6 0.93
15451.5 0.945
15452.5 1
15453.6 1.039
15454.6 0.993
15455.6 1
15456.5 0.929
15457.5 1
15458.6 1.047
15459.6 1.039
15460.6 0.985
15461.5 0.953
15462.5 0.992
15463.5 0.984
15464.5 0.961
15465.4 0.961
15466.4 0.922
15467.3 0.945
15468.3 0.993
15469.3 0.992
15470.3 0.984
15471.2 0.906
15472.1 0.946
15473 0.922
15474 0.945
15474.9 0.961
15475.9 0.93
15476.9 1
15477.9 1.007
15478.9 1
15479.8 0.961
15480.8 0.93
15481.7 0.969
15482.9 1.117
15483.9 1.086
15484.9 0.984
15485.9 0.922
15486.8 0.953
15487.8 0.961
15488.7 0.969
15489.7 1
15490.7 0.953
15491.6 0.922
15492.5 0.922
15493.5 0.961
15494.5 0.968
15495.4 0.938
15496.3 0.937
15497.3 0.922
15498.2 0.953
15499.2 0.946
15500.1 0.929
15501 0.93
15501.9 0.922
15502.9 0.953
15503.9 1.024
15504.9 1.031
15506 1.015
15506.9 0.985
15508 1.008
15509 1.007
15510 1.008
15510.9 0.961
15511.9 0.969
15512.9 1.023
15514.1 1.141
15515.1 0.992
15516 0.914
15516.9 0.938
15518 1.07
15519 1.008
15520 1.016
15521 0.96
15521.9 0.985
15523 1.078
15524.1 1.031
15525.1 1
15526 0.977
15527 1
15528.1 1.047
15529.1 1.031
15530.1 0.992
15531 0.945
15532.1 1.032
15533.1 1.039
15534.2 1.07
15535.2 1.055
15536.2 0.984
15537.2 1.016
15538.3 1.023
15539.3 1.055
15540.3 1
15541.3 0.992
15542.3 0.945
15543.2 0.993
15544.3 1.031
15545.3 0.976
15546.2 0.946
15547.1 0.945
15548.1 0.961
15549.2 1.055
15550.2 1.046
15551.2 1
15552.2 1
15553.3 1.063
15554.4 1.086
15555.4 1.016
15556.4 0.992
15557.3 0.976
15558.3 1
15559.3 0.992
15560.3 0.993
15561.3 0.953
15562.2 0.929
15563.2 0.961
15564.1 0.969
15565.1 1
15566.1 1
15567.1 0.985
15568.1 0.968
15569.1 0.992
15570.1 1.032
15571.1 1.008
15572.1 0.976
15573.2 1.078
15574.2 1.063
15575.3 1.062
15576.3 0.985
15577.3 0.984
15578.3 1.031
15579.3 1.016
15580.4 1.047
15581.4 1.047
15582.5 1.046
15583.5 1.071
15584.5 1.015
15585.5 0.993
15586.5 0.976
15587.5 1.008
15588.5 1.016
15589.5 1
15590.5 0.976
15591.5 0.985
15592.5 1.007
15593.5 0.993
15594.5 0.953
15595.4 0.937
15596.4 1.016
15597.4 0.992
15598.4 0.977
15599.3 0.953
15600.3 0.945
15601.3 1.039
15602.3 1.023
15603.3 1.008
15604.3 0.985
15605.4 1.047
15606.5 1.078
15607.5 1.031
15608.5 1.016
15609.5 1.007
15610.5 1.039
15611.5 0.993
15612.5 1
15613.5 0.976
15614.7 1.156
15615.8 1.125
15616.8 1.039
15617.8 1.008
15618.9 1.055
15620 1.109
15621.1 1.063
15622.1 0.992
15623 0.977
15624 0.992
15625 1
15626 1.015
15627 0.977
15628 0.945
15629 0.985
15630 1
15630.9 0.976
15631.9 0.969
15632.9 1.008
15633.9 1.023
15634.9 0.977
15635.9 0.953
15636.9 1.023
15638.1 1.203
15639.1 1.063
15640.1 0.984
15641.1 0.977
15642.2 1.078
15643.2 1.063
15644.2 1
15645.2 0.968
15646.3 1.039
15647.3 1.016
15648.3 1
15649.3 1
15650.2 0.945
15651.2 0.946
15652.2 1.015
15653.1 0.953
15654.1 0.993
15655.1 0.96
15656.3 1.188
15657.4 1.156
15658.5 1.047
15659.5 1.024
15660.6 1.085
15661.7 1.079
15662.7 1.046
15663.8 1.071
15664.9 1.078
15665.9 1.016
15666.9 1.007
15667.9 1.063
15669 1.039
15670 1.047
15671.2 1.148
15672.2 1.071
15673.3 1.023
15674.3 1.039
15675.3 1.023
15676.4 1.086
15677.5 1.055
15678.5 1.016
15679.6 1.07
15680.6 1.055
15681.6 1
15682.6 0.992
15683.6 0.969
15684.6 1.031
15685.6 0.992
15686.6 0.984
15687.6 0.977
15688.6 1
15689.5 0.977
15690.5 0.992
15691.5 0.953
15692.5 0.969
15693.5 1.007
15694.5 1
15695.5 1
15696.4 0.969
15697.5 1.078
15698.6 1.047
15699.6 1
15700.5 0.961
15701.5 0.992
15702.5 0.985
15703.5 0.961
15704.4 0.945
15705.4 0.969
15706.4 1.054
15707.5 1.055
15708.5 0.977
15709.5 1.007
15710.5 1.04
15711.6 1.093
15712.6 1.039
15713.6 0.993
15714.6 0.976
15715.6 0.992
15716.6 0.985
15717.6 1.007
15718.6 0.993
15719.7 1.078
15720.8 1.094
15721.8 1.062
15722.8 1.023
15723.8 0.993
15724.9 1.093
15726 1.047
15727 1.024
15728 1.015
15729 1.016
15730.1 1.07
15731.1 1.047
15732.1 1
15733.1 0.985
15734.2 1.054
15735.2 1.047
15736.3 1.063
15737.3 1
15738.3 1.031
15739.4 1.047
15740.4 1.031
15741.4 1
15742.4 0.977
15743.4 1.023
15744.4 1.039
15745.5 1.016
15746.5 1.007
15747.6 1.118
15748.6 1.07
15749.7 1.07
15750.8 1.039
15751.8 1.055
15752.9 1.086
15754 1.055
15754.9 0.992
15755.9 0.969
15756.9 0.984
15758 1.062
15759 1.055
15760 1.016
15761 0.984
15762 1.016
15763.1 1.054
15764.2 1.141
15765.3 1.063
15766.3 1.023
15767.3 1.023
15768.4 1.071
15769.5 1.117
15770.5 1.016
15771.6 1.015
15772.5 0.977
15773.5 1.015
15774.5 1
15775.5 0.993
15776.5 0.968
15777.5 0.985
15778.5 1.008
15779.5 0.992
15780.5 0.968
15781.5 1
15782.5 1.024
15783.5 0.984
15784.4 0.977
15785.4 1
15786.6 1.133
15787.7 1.132
15788.8 1.04
15789.8 1
15790.8 1.015
15791.8 1.055
15792.9 1.07
15794 1.063
15795 1.015
15796 1.039
15797.1 1.11
15798.2 1.093
15799.3 1.094
15800.4 1.047
15801.4 1.07
15802.5 1.125
15803.6 1.032
15804.6 1
15805.6 0.984
15806.6 1.047
15807.6 1.016
15808.7 1.031
15809.7 1
15810.8 1.148
15811.9 1.117
15813 1.063
15814 1.008
15815 1.054
15816.2 1.164
15817.3 1.11
15818.4 1.078
15819.5 1.055
15820.5 1.054
15821.6 1.071
15822.6 1.062
15823.7 1.016
15824.6 0.984
15825.6 1
15826.7 1.031
15827.6 0.969
15828.6 0.969
15829.7 1.055
15830.7 1.07
15831.8 1.023
15832.8 1.024
15833.8 1.039
15834.9 1.047
15835.9 1.062
15837 1.086
15838.1 1.039
15839.1 1.024
15840.1 1.007
15841.1 1.016
15842.1 1.016
15843.1 1
15844.1 1.008
15845.1 1
15846.1 0.953
15847.1 0.976
15848 0.961
15849 0.977
15850 1.015
15851 1.016
15852 1.016
15853.1 1.07
15854.1 1.016
15855.1 0.976
15856.1 0.977
15857.1 1.007
15858.1 1.024
15859.1 0.984
15860.1 0.961
15861 0.985
15862.1 1.023
15863.1 1
15864 0.984
15865 0.93
15865.9 0.961
15866.9 0.961
15867.8 0.937
15868.8 0.961
15869.8 0.993
15870.9 1.132
15873.4 1.172
15874.4 1.023
15875.4 1
15876.5 1.063
15877.5 1.086
15878.6 1.015
15879.6 1
15880.6 1.016
15881.7 1.117
15882.8 1.086
15883.8 1.031
15884.8 1.016
15885.8 1.008
15886.9 1.031
15887.9 1.039
15888.9 0.992
15889.9 0.977
15890.8 0.968
15891.8 0.969
15892.8 0.953
15893.8 0.993
15894.7 0.976
15895.7 1
15896.7 0.969
15897.6 0.953
15898.6 1
15899.5 0.898
15900.7 1.188
15901.8 1.039
15902.9 1.086
15904.1 1.203
15905.2 1.133
15906.2 1.031
15907.2 1.008
15908.4 1.156
15909.6 1.203
15910.8 1.164
15911.9 1.102
15912.9 1.062
15914 1.11
15915.1 1.07
15916.1 1.031
15917.1 1.008
15918.2 1.07
15919.3 1.047
15920.3 1.032
15921.3 1.007
15922.3 0.977
15923.3 0.984
15924.2 0.985
15925.2 0.976
15926.3 1.078
15927.4 1.094
15928.5 1.07
15929.5 1.071
15930.5 1
15931.6 1.062
15932.6 1.039
15933.6 1.008
15934.6 1
15935.7 1.016
15936.7 1.054
15937.7 1.024
15938.7 0.976
15939.7 1.016
15940.8 1.055
15941.8 1.039
15942.8 1
15943.8 0.992
15944.9 1.086
15946.1 1.156
15947.1 1.047
15948.1 1.008
15949.1 1.031
15950.3 1.125
15951.3 1.047
15952.3 0.984
15953.3 0.993
15954.3 1.031
15955.3 0.984
15956.3 0.992
15957.3 0.985
15958.3 0.976
15959.2 0.953
15960.2 0.961
15961.2 1.008
15962.2 1.024
15963.2 1.007
15964.2 0.977
15965.2 0.977
15966.1 0.984
15967.1 0.992
15968.1 0.977
15969.1 0.976
15970.1 1.008
15971.1 1.039
15972.2 1.031
15973.2 1
15974.2 1
15975.2 1.055
15976.3 1.039
15977.3 1
15978.2 0.985
15979.2 0.992
15980.2 1
15981.2 1.008
15982.2 1
15983.4 1.187
15984.6 1.117
15985.6 1.047
15986.6 1.039
15987.7 1.094
15988.8 1.109
15989.9 1.086
15990.9 1
15991.9 0.969
15992.9 0.953
15993.8 0.969
15994.8 0.976
15995.8 1
15996.9 1.055
15997.8 0.992
15998.8 0.961
15999.7 0.938
16000.6 0.898
16001.5 0.844
16002.3 0.836
16003.2 0.859
16004 0.86
16004.9 0.851
16005.7 0.813
16006.5 0.843
16007.4 0.852
16008.2 0.852
16009.1 0.835
16009.9 0.805
16010.7 0.805
16011.5 0.812
16012.3 0.813
16013.1 0.828
16014 0.828
16014.8 0.813
16015.6 0.836
16016.5 0.898
16017.4 0.914
16018.5 1.023
16019.5 1.063
16020.5 1.008
16021.5 0.953
16022.4 0.961
16023.4 0.976
16024.4 0.969
16025.4 0.977
16026.4 1.023
16027.4 1.016
16028.5 1.047
16029.5 1.039
16030.5 1.015
16031.5 1.024
16032.5 1.015
16033.6 1.055
16034.7 1.078
16035.7 1.039
16036.7 1.024
16037.8 1.031
16038.7 0.969
16039.8 1.093
16040.9 1.071
16041.9 0.992
16042.9 0.969
16043.9 1.047
16045 1.093
16046.1 1.063
16047.1 1.008
16048.1 1.054
16049.2 1.055
16050.2 1.031
16051.2 1.008
16052.2 0.977
16053.2 1.023
16054.2 1.008
16055.3 1.023
16056.3 1.039
16057.3 1.008
16058.4 1.063
16059.4 1.047
16060.4 1.015
16061.4 1
16062.4 0.977
16063.4 1.031
16064.4 1.008
16065.5 1.008
16066.4 0.976
16067.4 0.985
16068.4 0.961
16069.3 0.945
16070.2 0.922
16071.2 0.953
16072.1 0.953
16073.1 0.93
16074 0.961
16075 0.992
16076 0.953
16076.9 0.961
16077.9 0.992
16078.9 0.977
16079.9 0.961
16080.8 0.914
16081.8 0.968
16082.7 0.953
16083.6 0.907
16084.5 0.867
16085.3 0.851
16086.2 0.875
16087.1 0.883
16088 0.875
16088.8 0.875
16089.7 0.883
16090.7 0.961
16091.6 0.945
16092.6 0.993
16093.6 0.96
16094.6 0.977
16095.6 1.07
16096.7 1.102
16097.8 1.094
16098.8 1
16099.8 0.961
16100.8 0.984
16101.8 1.016
16102.9 1.062
16103.9 1.024
16104.9 1.031
16106 1.101
16107.1 1.094
16108.1 1.047
16109.2 1.031
16110.2 1.063
16111.3 1.023
16112.3 0.992
16113.2 0.969
16114.2 0.992
16115.2 1.024
16116.3 1.031
16117.3 0.984
16118.2 0.985
16119.2 1
16120.3 1.031
16121.3 1.016
16122.3 0.968
16123.2 0.977
16124.2 0.969
16125.2 0.953
16126.1 0.953
16127.2 1.055
16128.1 0.984
16129.1 0.953
16130 0.922
16130.9 0.914
16131.9 0.977
16132.9 0.968
16133.8 0.946
16134.8 0.976
16135.8 0.985
16136.9 1.101
16138 1.156
16139.2 1.172
16140.2 1.008
16141.2 0.969
16142.2 0.984
16143.2 0.992
16144.1 0.977
16145.1 0.984
16146.1 0.977
16147.2 1.086
16148.3 1.086
16149.4 1.07
16150.4 1.016
16151.4 1.015
16152.5 1.071
16153.5 1.015
16154.5 1.008
16155.5 0.984
16156.5 1.055
16157.6 1.039
16158.6 1.008
16159.5 0.969
16160.5 0.976
16161.6 1.071
16162.6 1.015
16163.6 0.977
16164.5 0.937
16165.5 0.969
16166.6 1.078
16167.7 1.117
16168.7 1.039
16169.7 0.993
16170.7 1.031
16171.8 1.023
16172.7 0.977
16173.7 0.961
16174.7 1.031
16175.8 1.102
16176.9 1.062
16177.9 0.985
16178.9 1.015
16180 1.086
16181.1 1.078
16182.1 1.039
16183.1 0.985
16184.1 1.023
16185.1 1.024
16186.2 1.031
16187.1 0.969
16188.1 0.992
16189.1 1.015
16190.1 1
16191.1 0.969
16192.1 0.992
16193.1 0.985
16194 0.968
16195 0.969
16196 0.953
16196.9 0.961
16198 1.024
16199 1.054
16200 0.946
16200.9 0.929
16201.8 0.946
16202.8 0.945
16203.7 0.937
16204.6 0.907
16205.5 0.929
16206.5 0.93
16207.4 0.922
16208.3 0.937
16209.3 0.922
16210.2 0.914
16211.1 0.899
16212 0.914
16212.9 0.914
16213.8 0.914
16214.8 0.945
16215.8 1
16216.8 1.078
16217.9 1.071
16218.9 0.976
16219.9 1.008
16220.9 0.992
16221.9 0.993
16222.8 0.937
16223.8 0.945
16224.8 1.032
16225.9 1.07
16226.9 1.023
16227.9 0.977
16228.8 0.961
16229.9 1.031
16232.2 1.156
16233.2 1.024
16234.2 0.976
16235.2 1.032
16236.3 1.078
16237.3 1.008
16238.3 0.968
16239.3 0.961
16240.2 0.977
16241.3 1.031
16242.3 1.008
16243.2 0.977
16244.3 1.023
16245.3 1.047
16246.3 1
16247.3 1.015
16248.4 1.047
16249.4 1.047
16250.5 1.024
16251.4 0.961
16252.4 0.961
16253.4 0.976
16254.3 0.984
16255.3 0.938
16256.2 0.922
16257.2 0.969
16258.2 1.07
16259.4 1.203
16260.5 1.094
16261.6 1.039
16262.7 1.109
16263.8 1.125
16264.9 1.055
16265.9 1.016
16266.9 1.023
16268 1.141
16270.4 1.086
16271.4 0.992
16272.4 1.008
16273.4 1.031
16274.4 1.016
16275.4 0.976
16276.4 0.961
16277.3 0.953
16278.3 0.969
16279.2 0.938
16280.2 0.937
16281.1 0.953
16282.1 0.977
16283.1 0.984
16284.1 0.961
16285 0.985
16286 1
16287 0.968
16288 0.946
16288.9 0.945
16289.9 0.984
16290.9 1.008
16291.9 0.992
16292.8 0.946
16293.8 0.976
16294.8 1.024
16295.9 1.039
16296.9 1.015
16297.9 1
16299 1.11
16300.1 1.086
16301.1 1.031
16302.1 0.945
16303 0.946
16304 0.953
16304.9 0.968
16305.9 0.977
16306.8 0.937
16307.8 0.985
16308.8 0.984
16309.8 0.977
16310.8 1.031
16311.8 1.016
16312.9 1.023
16314 1.109
16315.1 1.133
16316.2 1.063
16317.2 1.015
16318.2 1.039
16319.3 1.086
16320.3 1.024
16321.3 0.961
16322.3 0.976
16323.3 1
16324.2 0.953
16325.2 0.946
16326.1 0.961
16327.1 1.015
16328.2 1.063
16329.2 1.039
16330.2 0.992
16331.3 1.078
16332.5 1.149
16333.6 1.101
16334.6 1.016
16335.6 0.984
16336.6 1.063
16337.7 1.093
16338.8 1.102
16339.8 1.031
16340.9 1.063
16342 1.078
16343 1.016
16344 0.968
16344.9 0.961
16345.9 0.985
16347 1.039
16348 1.023
16349 0.977
16349.9 0.984
16350.9 0.992
16351.9 0.946
16352.8 0.937
16353.7 0.898
16354.6 0.93
16355.6 0.922
16356.5 0.906
16357.4 0.977
16358.4 0.976
16359.4 0.985
16360.4 0.969
16361.3 0.96
16362.3 0.954
16363.2 0.921
16364.1 0.915
16365 0.89
16365.9 0.867
16366.7 0.852
16367.6 0.828
16368.4 0.789
16369.1 0.766
16369.9 0.742
16370.6 0.726
16371.3 0.735
16372 0.695
16372.7 0.695
16373.4 0.68
16374.1 0.664
16374.7 0.649
16375.4 0.648
16376 0.633
16376.6 0.625
16377.2 0.609
16377.8 0.602
16378.4 0.601
16379 0.602
16379.6 0.617
16380.2 0.61
16380.9 0.609
16381.5 0.594
16382.1 0.601
16382.6 0.594
16383.2 0.602
16383.9 0.617
16384.5 0.609
16385.1 0.625
16385.7 0.594
16386.3 0.617
16386.9 0.609
16387.5 0.618
16388.1 0.601
16388.8 0.61
16389.3 0.593
16389.9 0.586
16390.5 0.571
16391.1 0.578
16391.7 0.586
16392.2 0.578
16392.8 0.578
16393.4 0.586
16394 0.586
16394.6 0.593
16395.2 0.594
16395.8 0.61
16397 0.64
16397.7 0.633
16398.3 0.641
16399 0.64
16399.6 0.657
16400.3 0.656
16400.9 0.664
16401.6 0.664
16402.3 0.664
16402.9 0.656
16403.6 0.664
16404.2 0.657
16404.9 0.664
16405.6 0.656
16406.3 0.695
16407 0.735
16407.8 0.812
16408.7 0.852
16409.5 0.851
16410.4 0.86
16411.2 0.843
16412.1 0.868
16412.9 0.859
16413.9 0.953
16414.9 0.977
16415.8 0.929
16416.8 0.985
16417.8 1.054
16420 1.071
16421.1 1.046
16422.2 1.071
16423.2 1.031
16424.2 1.063
16425.3 1.062
16426.4 1.07
16427.5 1.078
16428.5 1.063
16429.6 1.07
16430.6 1.039
16431.6 0.993
16432.6 0.992
16433.7 1.039
16434.7 1.031
16435.7 1
16436.7 0.977
16437.6 0.961
16438.6 0.992
16439.7 1.109
16440.6 0.906
16441.5 0.899
16442.4 0.914
16443.4 0.976
16444.5 1.032
16445.6 1.109
16446.8 1.203
16447.8 1.07
16448.9 1.04
16450 1.085
16451.1 1.102
16452.1 1.055
16453.2 1.062
16454.3 1.078
16455.3 1.086
16456.4 1.071
16457.5 1.109
16458.6 1.117
16459.7 1.078
16460.8 1.039
16461.8 1.039
16462.8 1.008
16463.7 0.899
16464.6 0.922
16465.5 0.882
16466.4 0.891
16467.3 0.898
16468.2 0.93
16469.2 0.93
16470.1 0.922
16470.9 0.836
16471.7 0.828
16472.5 0.804
16473.3 0.774
16474.1 0.75
16474.8 0.75
16475.5 0.726
16476.3 0.727
16477 0.719
16477.7 0.711
16478.4 0.718
16479.1 0.696
16479.8 0.687
16480.5 0.696
16481.2 0.679
16481.9 0.696
16482.6 0.687
16483.3 0.703
16484 0.688
16484.7 0.703
16485.4 0.695
16486.1 0.711
16486.8 0.734
16487.5 0.75
16488.3 0.711
16489 0.711
16489.7 0.703
16490.4 0.696
16491.1 0.703
16491.8 0.687
16492.5 0.703
16493.1 0.688
16493.8 0.672
16494.5 0.687
16495.2 0.68
16495.9 0.68
16496.6 0.703
16497.2 0.672
16497.9 0.687
16498.6 0.672
16499.3 0.672
16499.9 0.672
16500.6 0.68
16501.3 0.687
16502 0.664
16502.6 0.672
16503.3 0.672
16504 0.695
16504.8 0.774
16505.6 0.796
16507.2 0.766
16508 0.766
16508.7 0.734
16509.4 0.75
16510.1 0.695
16510.8 0.672
16511.5 0.672
16512.1 0.656
16512.8 0.657
16513.4 0.64
16514.1 0.664
16514.8 0.672
16515.4 0.672
16516.1 0.672
16516.8 0.687
16517.5 0.657
16518.1 0.664
16518.8 0.648
16519.4 0.664
16520.1 0.68
16520.8 0.664
16521.4 0.664
16522.1 0.656
16522.7 0.641
16523.4 0.648
16524 0.649
16524.7 0.633
16525.3 0.664
16526 0.648
16526.7 0.695
16527.4 0.696
16528.1 0.711
16528.8 0.695
16529.5 0.703
16530.2 0.703
16530.9 0.696
16531.6 0.695
16532.3 0.711
16533 0.711
16533.7 0.718
16534.4 0.704
16535.1 0.695
16535.8 0.687
16536.5 0.688
16537.2 0.695
16537.9 0.696
16538.6 0.703
16539.2 0.648
16539.9 0.664
16540.6 0.664
16541.2 0.672
16541.9 0.656
16542.6 0.696
16543.3 0.679
16543.9 0.688
16544.6 0.672
16545.3 0.687
16546 0.688
16546.7 0.679
16547.3 0.657
16548 0.664
16548.6 0.648
16549.3 0.649
16549.9 0.625
16550.5 0.632
16551.2 0.633
16551.8 0.641
16552.5 0.648
16553.1 0.649
16553.8 0.648
16554.4 0.664
16555.1 0.664
16555.7 0.641
16556.4 0.648
16557 0.649
16557.7 0.679
16558.4 0.672
16559.1 0.672
16559.7 0.672
16560.4 0.649
16561 0.648
16561.7 0.664
16562.3 0.648
16563 0.672
16563.6 0.633
16564.3 0.664
16565 0.664
16565.6 0.68
16566.3 0.672
16567 0.687
16567.7 0.688
16568.4 0.687
16569 0.664
16569.7 0.68
16570.4 0.664
16576.2 0.617
16576.8 0.594
16577.5 0.617
16578.1 0.625
16578.7 0.61
16579.3 0.625
16579.9 0.609
16580.6 0.625
16581.2 0.617
16581.8 0.625
16582.4 0.61
16583 0.609
16583.6 0.61
16584.2 0.609
16584.9 0.625
16585.4 0.586
16586.1 0.617
16586.7 0.609
16587.3 0.633
16587.9 0.617
16588.5 0.625
16589.2 0.618
16589.8 0.632
16590.4 0.618
16591 0.632
16591.7 0.641
16592.3 0.648
16593 0.641
16593.6 0.641
16594.3 0.656
16595 0.68
16595.6 0.687
16596.3 0.664
16597 0.649
16597.6 0.687
16598.3 0.656
16599 0.672
16599.6 0.649
16600.3 0.648
16600.9 0.656
16601.6 0.649
16602.2 0.664
16602.9 0.648
16603.5 0.657
16604.2 0.632
16604.8 0.649
16605.5 0.633
16606.1 0.632
16606.7 0.633
16607.4 0.657
16608 0.64
16608.7 0.664
16609.3 0.633
16610 0.664
16610.6 0.649
16611.3 0.664
16611.9 0.656
16612.6 0.633
16613.2 0.632
16614.5 0.641
16615.1 0.64
16615.8 0.633
16616.4 0.625
16617 0.633
16617.7 0.641
16618.3 0.656
16619 0.68
16619.7 0.687
16620.4 0.688
16621.1 0.71
16621.8 0.727
16622.6 0.742
16623.3 0.742
16624 0.75
16624.8 0.766
16625.6 0.781
16626.4 0.797
16627.2 0.789
16628 0.789
16628.8 0.789
16629.5 0.774
16630.3 0.758
16631 0.734
16631.8 0.742
16632.5 0.719
16633.2 0.719
16633.9 0.672
16634.6 0.679
16635.2 0.68
16635.9 0.672
16636.6 0.664
16637.2 0.68
16637.9 0.687
16638.6 0.711
16639.4 0.719
16640.1 0.758
16640.9 0.757
16641.6 0.758
16642.4 0.774
16643.2 0.789
16644 0.82
16644.9 0.836
16645.7 0.851
16646.6 0.852
16647.4 0.859
16648.3 0.868
16649.2 0.906
16650.1 0.883
16651 0.89
16651.9 0.922
16652.8 0.953
16653.8 0.953
16654.8 0.954
16655.7 0.929
16656.6 0.922
16657.5 0.945
16658.5 0.93
16659.4 0.906
16660.3 0.93
16661.2 0.938
16662.2 0.914
16663.1 0.921
16664 0.883
16664.9 0.891
16665.7 0.883
16666.6 0.883
16667.5 0.867
16668.4 0.867
16669.2 0.867
16670.1 0.875
16671 0.883
16671.9 0.867
16672.7 0.891
16673.6 0.898
16674.6 0.914
16675.4 0.875
16676.3 0.891
16677.3 0.937
16678.2 0.985
16679.2 1.008
16680.2 0.96
16681.2 0.969
16682.1 0.969
16683.1 0.953
16684 0.899
16684.9 0.898
16685.8 0.93
16686.8 0.929
16687.6 0.883
16688.5 0.906
16689.5 0.938
16690.4 0.953
16691.4 0.922
16692.3 0.969
16693.3 1.007
16694.4 1.016
16695.3 0.984
16696.3 1
16697.3 1.008
16698.3 0.992
16699.3 0.993
16700.3 0.984
16701.3 1
16702.3 1
16703.3 1.023
16704.3 1.008
16705.4 1.032
16706.4 1.046
16707.5 1.055
16708.5 0.992
16709.5 0.992
16710.5 1.016
16711.5 0.992
16712.5 0.985
16713.4 0.984
16714.4 1
16715.5 1.016
16716.4 0.953
16717.4 1
16718.5 1.054
16719.5 1.071
16720.6 1.054
16721.6 1.063
16722.7 1.062
16723.8 1.079
16724.8 1.007
16725.8 1
16726.8 1.047
16727.9 1.016
16728.9 0.992
16729.8 0.992
16730.8 0.985
16731.8 1.015
16732.9 1.008
16733.9 1.008
16734.9 1.047
16735.9 1.015
16736.9 1.016
16737.9 0.984
16739 1.063
16740 1.023
16741 0.977
16742 1
16743 1.047
16744.1 1.031
16745.1 1.031
16746.1 0.985
16747 0.937
16748 1.008
16749 0.945
16749.9 0.93
16750.8 0.93
16751.8 1.015
16752.8 0.914
16753.7 0.914
16754.6 0.891
16755.5 0.891
16756.4 0.914
16757.3 0.945
16758.2 0.898
16759.1 0.93
16760.1 0.945
16761 0.883
16761.8 0.844
16762.6 0.82
16763.4 0.797
16764.2 0.781
16765 0.774
16765.8 0.766
16766.5 0.75
16767.2 0.742
16768 0.765
16768.7 0.719
16769.5 0.727
16770.2 0.742
16770.9 0.719
16771.6 0.718
16772.4 0.719
16773.1 0.781
16773.9 0.782
16774.7 0.796
16775.5 0.821
16776.4 0.844
16777.2 0.867
16778.1 0.859
16779 0.891
16779.8 0.836
16780.7 0.859
16781.6 0.891
16782.5 0.882
16783.3 0.86
16784.2 0.859
16785 0.836
16785.8 0.805
16786.6 0.789
16787.4 0.781
16788.2 0.828
16789.9 0.836
16790.7 0.86
16791.6 0.867
16792.5 0.922
16793.5 0.945
16794.4 0.953
16795.4 1.008
16796.4 1
16797.5 1.039
16798.5 1.07
16799.6 1.024
16800.7 1.086
16801.7 1.047
16802.8 1.07
16803.8 1.016
16804.8 0.984
16805.8 0.977
16806.7 0.968
16807.7 0.985
16808.7 0.976
16809.7 0.977
16810.7 1.031
16811.8 1.102
16812.8 1.054
16814 1.117
16815.1 1.125
16816.2 1.071
16817.3 1.101
16818.4 1.11
16819.5 1.101
16820.5 1.063
16821.6 1.047
16822.6 1.07
16823.7 1.078
16824.8 1.102
16825.9 1.047
16826.9 1.015
16827.9 1
16828.9 1
16829.9 0.992
16830.8 0.953
16831.8 0.969
16832.8 1
16833.9 1.078
16834.9 1.055
16836 1.031
16837 1.047
16838.1 1.078
16839.2 1.078
16840.2 1.063
16841.3 1.055
16842.4 1.093
16843.5 1.118
16844.5 1.039
16845.6 1.086
16846.7 1.054
16847.7 1.031
16848.8 1.04
16849.8 1
16850.7 0.984
16851.7 1.008
16852.8 1.086
16853.9 1.093
16855 1.055
16856 1
16857 1.063
16858.1 1.07
16859.2 1.047
16860.2 1.047
16861.3 1.054
16862.3 1.063
16863.4 1.047
16864.4 1.039
16865.5 1.094
16866.6 1.101
16867.7 1.086
16868.7 1.039
16869.8 1.094
16870.9 1.078
16871.9 1.023
16872.9 0.985
16873.9 1.023
16874.9 1.008
16876 1.055
16877 1.015
16878 0.985
16879 1.008
16880.1 1.062
16881.1 1.07
16882.1 1.016
16883.2 1.086
16884.3 1.094
16885.4 1.086
16886.5 1.054
16887.5 1.047
16888.6 1.07
16889.7 1.094
16890.7 1.031
16891.7 1.032
16892.8 1.047
16893.8 1.046
16894.9 1.024
16895.9 1.047
16897 1.054
16898 1.063
16899.1 1.047
16900.1 1.07
16901.2 1.047
16902.3 1.07
16903.3 1.024
16904.3 1.015
16905.3 1.039
16906.4 1.032
16907.4 0.992
16908.4 1
16909.4 1.016
16910.4 1
16911.4 1.039
16912.4 1.015
16913.5 1.031
16914.5 1.086
16915.6 1.024
16916.6 1.008
16917.6 1.023
16918.6 1.031
16919.6 1.016
16920.7 1.008
16921.7 1.047
16922.7 1.007
16923.7 1
16924.7 1
16925.7 1
16926.8 1.047
16927.8 1.047
16928.9 1.047
16929.9 1.047
16931 1.078
16932 1.07
16933.1 1.039
16934.1 0.993
16935.1 1.015
16936.1 1.016
16937.1 0.992
16938.1 0.992
16939.1 1.008
16940.1 1.008
16941.1 1
16942.1 1.016
16943.1 0.984
16944.2 1.047
16945.1 0.992
16946.1 0.969
16947.1 0.984
16948.1 1
16949.1 1.008
16950.1 0.976
16951 0.961
16952 1
16953 1
16954 0.985
16955 0.984
16956.1 1.047
16957.1 1.039
16958.1 1.016
16959.1 1
16960.1 1
16961.2 1.07
16962.2 1.055
16963.3 1.031
16964.3 1.039
16965.4 1.07
16966.4 1.063
16967.5 1.039
16968.5 1.062
16969.6 1.055
16970.7 1.055
16971.7 1.023
16972.7 1.016
16973.8 1.062
16974.8 1.063
16975.9 1.047
16976.9 1.023
16977.9 1.055
16979 1.031
16980 1.031
16981.1 1.063
16982.2 1.086
16983.2 1.078
16984.3 1.047
16985.3 1.062
16986.4 1.078
16987.5 1.055
16988.5 1.016
16989.5 1.015
16990.5 1
16991.5 1.032
16992.5 0.992
16993.6 1.031
16994.7 1.133
16995.8 1.062
16996.8 1.039
16997.8 1.047
16998.9 1.086
17000 1.063
17001 1
17002 1.023
17003 1.016
17004.1 1.062
17005.1 1.039
17006.2 1.039
17007.3 1.086
17008.4 1.133
17009.5 1.086
17010.5 1.055
17011.6 1.062
17012.6 1.055
17013.7 1.047
17014.7 1.015
17015.8 1.11
17016.9 1.07
17017.9 1.016
17018.9 1
17019.9 1.008
17020.9 1.015
17022 1.047
17023 1.039
17024 1.031
17025.1 1.047
17026.1 1.047
17027.2 1.024
17028.2 1
17029.2 1.015
17030.2 1.016
17031.2 1.015
17032.2 1.008
17033.2 1.032
17034.3 1.031
17035.4 1.078
17036.4 1.023
17037.4 1.047
17038.5 1.102
17039.6 1.054
17040.7 1.079
17041.7 1.078
17042.8 1.093
17043.9 1.079
17044.9 1.031
17046 1.062
17047.1 1.078
17048.2 1.079
17049.2 1.023
17050.2 1.063
17051.3 1.078
17052.4 1.039
17053.4 1.008
17054.4 1.031
17055.5 1.086
17056.5 1.054
17057.6 1.024
17058.6 1.031
17059.7 1.063
17060.7 1.078
17061.8 1.062
17062.9 1.063
17064 1.117
17065.1 1.07
17066.1 1.063
17067.2 1.093
17068.3 1.11
17069.4 1.101
17070.5 1.079
17071.6 1.117
17072.7 1.078
17073.7 1.031
17074.8 1.047
17075.9 1.078
17076.9 1.07
17078 1.063
17079.1 1.086
17080.2 1.109
17081.3 1.086
17082.3 1.063
17083.4 1.062
17084.5 1.11
17085.5 1.046
17086.6 1.032
17087.6 1.039
17088.6 1.023
17089.7 1.039
17090.7 1.016
17091.7 1.031
17092.8 1.031
17093.8 1.016
17094.8 1.031
17095.9 1.086
17097 1.078
17098 1.063
17099.1 1.086
17100.2 1.078
17101.3 1.086
17102.3 1.047
17103.4 1.062
17104.4 1.047
17105.5 1.023
17106.4 0.954
17107.4 0.961
17108.5 1.093
17109.6 1.117
17110.6 1.055
17111.7 1.055
17112.8 1.07
17113.9 1.117
17115 1.086
17116 1.047
17117.1 1.063
17118.2 1.117
17119.3 1.062
17120.3 1.055
17121.4 1.063
17122.5 1.078
17123.5 1.07
17124.5 1.008
17125.6 1.031
17126.6 1.063
17127.7 1.062
17128.7 1.055
17129.8 1.062
17130.9 1.094
17132 1.109
17133.1 1.063
17134.1 1.062
17135.2 1.078
17136.3 1.079
17137.3 1.054
17138.4 1.055
17139.5 1.078
17140.5 1.031
17141.5 1.024
17142.6 1.031
17143.6 1.039
17144.6 1.047
17145.7 1.031
17146.7 1.047
17147.8 1.055
17148.8 1.039
17149.8 1.015
17150.9 1.071
17152 1.054
17153 1.055
17154 1.031
17155.1 1.039
17156.1 1.063
17157.2 1.047
17158.2 1.008
17159.2 1.047
17160.3 1.054
17161.4 1.063
17162.4 1.023
17163.4 1.047
17164.5 1.055
17165.5 1.039
17166.6 1.031
17167.7 1.117
17168.8 1.071
17169.8 1.054
17170.9 1.063
17172 1.086
17173.1 1.101
17174.1 1.063
17175.2 1.093
17176.3 1.079
17177.4 1.07
17178.4 1.047
17179.4 1.023
17180.5 1.094
17181.7 1.133
17182.7 1.054
17183.7 1.032
17184.8 1.062
17185.9 1.125
17187 1.094
17188.1 1.062
17189.1 1.055
17190.2 1.039
17191.2 1.008
17192.2 1.047
17193.2 1.008
17194.3 1.023
17195.3 1.047
17196.4 1.117
17197.5 1.063
17198.5 1.054
17199.7 1.11
17200.7 1.047
17201.7 0.992
17202.7 0.961
17203.7 1.031
17204.7 1.047
17205.7 1
17206.7 0.953
17207.6 0.93
17208.5 0.914
17209.4 0.898
17210.3 0.891
17211.2 0.906
17212.3 1.063
17213.5 1.195
17214.6 1.101
17215.7 1.102
17216.8 1.125
17218 1.141
17219.1 1.164
17220.2 1.093
17221.4 1.165
17222.5 1.132
17223.6 1.086
17224.8 1.203
17226 1.157
17227.1 1.14
17228.2 1.141
17229.4 1.211
17230.6 1.125
17231.6 1.031
17232.6 0.992
17233.7 1.133
17234.9 1.149
17236 1.078
17237.1 1.172
17238.4 1.226
17239.5 1.164
17240.6 1.078
17241.7 1.086
17242.9 1.18
17244 1.133
17245.1 1.133
17246.3 1.148
17247.4 1.117
17248.5 1.063
17249.5 1.086
17250.6 1.101
17251.8 1.125
17252.9 1.117
17254 1.086
17255.1 1.117
17256.2 1.094
17257.2 1.055
17258.3 1.062
17259.3 1.032
17260.3 1.015
17261.4 1.008
17262.4 1.063
17263.5 1.039
17264.5 1.054
17265.6 1.063
17266.7 1.086
17267.8 1.109
17268.8 1.078
17269.9 1.032
17270.9 1.039
17272 1.078
17273.1 1.093
17274.2 1.079
17275.3 1.132
17276.4 1.118
17277.5 1.125
17278.7 1.125
17279.8 1.109
17280.9 1.109
17282 1.11
17283.1 1.133
17284.2 1.093
17285.3 1.11
17286.4 1.101
17287.5 1.094
17288.6 1.117
17289.7 1.102
17290.8 1.07
17291.9 1.055
17292.9 1.07
17294 1.063
17295 0.968
17295.9 0.914
17296.8 0.953
17297.8 0.985
17299.1 1.273
17300.2 1.094
17301.2 1.023
17302.4 1.165
17303.5 1.156
17304.5 0.984
17305.6 1.078
17306.8 1.235
17308.1 1.226
17309.2 1.164
17310.5 1.25
17311.7 1.219
17312.9 1.172
17314 1.148
17315.2 1.18
17316.4 1.203
17317.6 1.211
17318.8 1.188
17320 1.195
17321.1 1.133
17322.2 1.117
17323.4 1.172
17324.5 1.109
17325.5 1.016
17326.6 1.101
17327.8 1.149
17328.8 1.023
17329.8 0.946
17330.8 1.062
17331.9 1.117
17333 1.078
17334 1.016
17335.1 1.102
17336.3 1.164
17337.4 1.14
17338.5 1.078
17339.7 1.188
17340.8 1.14
17341.9 1.11
17343 1.055
17344.1 1.132
17345.2 1.094
17346.3 1.07
17347.3 1.047
17348.4 1.071
17349.4 0.976
17350.3 0.945
17351.3 0.954
17352.2 0.961
17353.2 0.96
17354.2 0.961
17355.2 1.071
17356.4 1.117
17357.5 1.109
17358.6 1.094
17359.7 1.102
17360.8 1.093
17361.8 1.063
17363 1.156
17364.2 1.203
17365.3 1.141
17366.4 1.031
17367.4 1.016
17368.5 1.093
17369.5 1.071
17370.5 1.008
17371.6 1.039
17372.7 1.132
17373.8 1.086
17374.8 1.032
17375.8 1.015
17376.9 1.016
17377.9 1.031
17378.9 1.016
17380 1.062
17381.1 1.149
17382.2 1.101
17383.3 1.063
17384.4 1.101
17385.5 1.141
17386.6 1.102
17387.7 1.046
17388.7 1.055
17389.8 1.047
17390.8 1.008
17391.7 0.945
17392.7 0.969
17393.7 1.023
17394.8 1.032
17395.8 1
17396.8 1.078
17398 1.156
17399.1 1.133
17400.2 1.062
17401.3 1.11
17402.4 1.062
17403.4 1.024
17404.4 1.007
17405.4 0.985
17406.4 0.992
17407.3 0.984
17408.3 0.938
17409.2 0.953
17410.3 1.062
17411.3 1.039
17412.4 1.047
17413.4 1.016
17414.5 1.094
17415.7 1.226
17416.8 1.125
17417.9 1.071
17418.9 1.023
17420 1.078
17421.1 1.102
17422.2 1.047
17423.3 1.101
17424.4 1.164
17425.6 1.141
17426.7 1.109
17427.8 1.078
17428.9 1.094
17429.9 1.024
17430.9 1.015
17432 1.102
17433.2 1.172
17434.2 1.078
17435.2 0.984
17436.3 1.047
17437.3 1.062
17438.4 1.063
17439.4 1.039
17440.4 0.977
17441.5 1.093
17442.6 1.047
17443.5 0.992
17444.5 0.954
17445.5 0.968
17446.5 1.047
17447.6 1.125
17448.8 1.164
17450 1.18
17451.2 1.219
17452.4 1.164
17453.6 1.203
17454.7 1.164
17455.8 1.101
17456.9 1.079
17458 1.093
17459.1 1.047
17460.1 1.024
17461.1 1.062
17462.3 1.172
17463.5 1.164
17464.6 1.125
17465.6 1.024
17466.7 1.078
17467.8 1.14
17468.9 1.102
17470 1.078
17471.1 1.109
17472.3 1.18
17473.4 1.086
17474.4 1.039
17475.6 1.117
17476.7 1.188
17477.9 1.117
17478.9 1.07
17480 1.078
17481.1 1.086
17482.2 1.071
17483.2 1.046
17484.3 1.133
17485.6 1.235
17486.7 1.086
17487.7 1.054
17488.9 1.157
17490 1.117
17491 1.039
17492.1 1.086
17493.2 1.086
17494.3 1.07
17495.3 0.984
17496.2 0.977
17497.3 1.047
17498.3 1.047
17499.4 1.039
17500.4 1.015
17501.4 1.039
17502.5 1.063
17503.5 1.047
17504.5 0.984
17505.6 1.047
17506.6 1.07
17507.7 1.071
17508.7 1.031
17509.8 1.055
17511 1.164
17512.1 1.164
17513.2 1.078
17514.3 1.117
17515.5 1.148
17516.6 1.094
17517.6 1.078
17518.7 1.086
17519.8 1.055
17520.8 1.055
17521.9 1.07
17523 1.078
17524 1.031
17525 1.039
17526.1 1.102
17527.3 1.148
17528.4 1.11
17529.5 1.047
17530.5 1.023
17531.5 1.008
17532.5 0.984
17533.4 0.977
17534.5 1.078
17535.7 1.141
17536.7 1.031
17537.8 1.055
17538.9 1.117
17540 1.086
17541.1 1.14
17542.2 1.086
17543.3 1.149
17544.5 1.132
17545.5 1.086
17546.6 1.071
17547.8 1.14
17548.9 1.164
17551.5 1.102
17552.5 1
17553.4 0.937
17554.4 0.961
17555.4 0.992
17556.4 0.969
17557.3 0.93
17558.2 0.969
17559.3 1.031
17560.4 1.07
17561.4 1.008
17562.4 0.992
17563.4 1.055
17564.5 1.07
17565.5 1.008
17566.5 1.039
17567.6 1.094
17568.7 1.062
17569.8 1.071
17570.8 1.007
17571.9 1.11
17573 1.117
17574.1 1.086
17575.1 1.031
17576.1 0.961
17577 0.93
17577.9 0.914
17578.8 0.883
17579.7 0.875
17580.5 0.836
17581.4 0.859
17582.3 0.914
17583.2 0.898
17584 0.875
17584.9 0.899
17585.9 0.937
17586.9 1.055
17588 1.031
17589 1.047
17590.1 1.117
17591.3 1.149
17592.4 1.101
17593.5 1.125
17594.7 1.164
17595.9 1.188
17597 1.141
17598.2 1.195
17599.4 1.187
17600.5 1.133
17601.6 1.047
17602.7 1.094
17603.8 1.101
17604.8 1.008
17605.7 0.969
17606.7 0.984
17607.8 1.055
17608.8 1.047
17609.9 1.031
17610.9 1.008
17611.9 1.078
17613 1.078
17614.1 1.11
17615.3 1.132
17616.4 1.188
17617.6 1.109
17618.6 1.094
17619.8 1.102
17620.8 1.062
17621.8 1.031
17622.9 1.071
17624 1.086
17625.1 1.062
17626.1 1.086
17627.2 1.102
17628.4 1.132
17629.5 1.078
17630.5 1.047
17631.6 1.141
17632.7 1.031
17633.8 1.071
17634.9 1.195
17636.1 1.125
17637.1 1.047
17638.2 1.093
17639.4 1.149
17640.5 1.101
17641.5 1.055
17642.6 1.086
17643.8 1.18
17644.9 1.148
17646 1.047
17647 1.008
17648.1 1.109
17649.3 1.211
17650.5 1.149
17651.6 1.109
17652.8 1.195
17654 1.196
17655.1 1.117
17656.1 1.047
17657.2 1.117
17658.4 1.148
17659.5 1.125
17660.6 1.047
17661.7 1.141
17662.8 1.148
17663.9 1.071
17665 1.086
17666.2 1.171
17667.3 1.125
17668.3 1.032
17669.4 1.039
17670.4 1.031
17671.5 1.055
17672.5 1
17673.5 1.054
17674.6 1.078
17675.7 1.071
17676.7 1.039
17677.8 1.07
17678.8 1.047
17679.8 0.969
17680.8 0.976
17681.8 1.016
17682.8 1.07
17683.9 1.039
17684.9 1.008
17685.9 1.055
17687 1.078
17688 1.016
17689 1
17690.1 1.086
17691.2 1.031
17692.2 1.008
17693.2 1.062
17694.4 1.188
17695.6 1.148
17696.7 1.172
17698 1.219
17699.1 1.101
17700.1 1.078
17701.2 1.102
17702.3 1.062
17703.4 1.079
17704.5 1.093
17705.5 1.071
17706.6 1.023
17707.5 0.977
17708.6 1.054
17709.7 1.141
17710.8 1.039
17711.9 1.094
17713 1.086
17714.1 1.101
17715.1 1.078
17716.2 1.071
17717.4 1.148
17718.4 1.086
17719.5 1.102
17720.7 1.171
17721.8 1.102
17722.9 1.086
17724.1 1.172
17725.3 1.203
17726.4 1.133
17727.6 1.164
17728.7 1.156
17729.9 1.141
17730.9 1.031
17732 1.102
17733.2 1.171
17734.3 1.164
17735.4 1.063
17736.5 1.055
17737.6 1.156
17738.8 1.195
17739.9 1.094
17741 1.109
17742.1 1.133
17743.3 1.141
17744.3 1.062
17745.5 1.141
17746.7 1.203
17747.8 1.109
17748.9 1.11
17750 1.094
17751.1 1.07
17752.2 1.125
17753.4 1.172
17754.5 1.125
17755.6 1.148
17756.8 1.141
17757.8 1.054
17758.9 1.04
17760 1.101
17761.1 1.102
17762.1 1.023
17763.1 1.047
17764.3 1.117
17765.5 1.195
17766.5 1.04
17767.6 1.054
17768.7 1.125
17769.8 1.11
17770.8 0.992
17771.8 1
17772.8 1.015
17773.8 1.047
17775.1 1.227
17776.2 1.18
17777.4 1.14
17778.6 1.235
17779.8 1.21
17781 1.196
17782.2 1.179
17783.4 1.165
17784.5 1.171
17785.7 1.172
17786.9 1.133
17788 1.125
17789.1 1.133
17790.2 1.101
17791.4 1.149
17792.6 1.219
17793.7 1.109
17794.8 1.102
17796 1.195
17797.2 1.172
17798.3 1.109
17799.4 1.141
17800.7 1.273
17801.9 1.219
17803.1 1.195
17804.3 1.235
17805.6 1.25
17806.7 1.148
17807.8 1.109
17809.1 1.25
17810.3 1.18
17811.4 1.11
17812.5 1.093
17813.6 1.094
17814.6 1.086
17815.7 1.086
17816.9 1.148
17818 1.125
17819.1 1.086
17820.2 1.086
17821.3 1.156
17822.5 1.133
17823.6 1.094
17824.6 1.078
17825.8 1.156
17826.9 1.125
17828 1.102
17829.1 1.094
17830.3 1.148
17831.4 1.117
17832.5 1.102
17833.6 1.086
17834.7 1.109
17835.8 1.117
17836.9 1.094
17838 1.133
17839.2 1.172
17840.4 1.164
17841.5 1.133
17842.7 1.179
17843.8 1.157
17845 1.132
17846.1 1.102
17847.2 1.172
17848.4 1.148
17849.5 1.11
17850.6 1.093
17851.8 1.172
17852.9 1.141
17854 1.07
17855 1.047
17856.1 1.094
17857.2 1.086
17858.2 0.992
17859.2 0.984
17860.3 1.125
17861.4 1.125
17862.5 1.086
17863.6 1.11
17864.8 1.187
17866 1.149
17867.1 1.101
17868.2 1.149
17869.4 1.218
17870.6 1.18
17871.8 1.234
17872.9 1.11
17874.1 1.125
17875.2 1.101
17876.3 1.125
17877.4 1.118
17878.5 1.125
17879.7 1.132
17880.9 1.18
17882 1.18
17883.1 1.101
17884.3 1.141
17885.4 1.102
17886.4 1.054
17887.4 1
17888.4 1.016
17889.5 1.039
17890.5 0.969
17891.4 0.929
17892.4 0.977
17893.4 1.062
17894.6 1.157
17895.7 1.109
17896.8 1.148
17898 1.211
17899.2 1.157
17900.3 1.078
17901.4 1.117
17902.6 1.172
17903.7 1.164
17904.8 1.094
17905.9 1.086
17907.1 1.187
17908.2 1.086
17909.3 1.102
17910.4 1.117
17911.6 1.219
17912.7 1.062
17913.8 1.125
17914.9 1.117
17916.1 1.156
17917.3 1.196
17918.4 1.133
17919.5 1.039
17920.5 1.086
17921.7 1.14
17922.9 1.18
17923.9 1.086
17925.1 1.156
17926.3 1.219
17927.5 1.18
17928.6 1.101
17929.8 1.156
17931 1.235
17932.2 1.187
17933.3 1.149
17934.5 1.195
17935.6 1.086
17936.7 1.062
17937.8 1.086
17938.8 1.071
17939.9 1.078
17941 1.094
17942.1 1.054
17943.1 1.016
17944.1 0.992
17945.1 1.063
17946.2 1.117
17947.3 1.086
17948.4 1.078
17949.5 1.109
17950.7 1.18
17951.7 1.039
17952.9 1.141
17954 1.148
17955.2 1.219
17956.4 1.172
17957.7 1.296
17959 1.336
17960.4 1.305
17961.7 1.313
17963 1.304
17964.2 1.242
17965.3 1.118
17966.5 1.132
17967.6 1.118
17968.7 1.14
17969.9 1.157
17971 1.156
17972.1 1.109
17973.3 1.117
17974.4 1.125
17975.5 1.071
17976.5 1.047
17977.6 1.109
17978.7 1.062
17979.7 1.032
17980.7 1.015
17981.8 1.117
17982.9 1.055
17983.9 1.039
17984.9 0.953
17985.8 0.868
17986.6 0.835
17987.4 0.821
17988.2 0.765
17989 0.782
17989.7 0.75
17990.4 0.726
17991.1 0.703
17991.8 0.703
17993.2 0.688
18001.2 0.735
18002 0.758
18002.8 0.804
18003.7 0.907
18004.7 1.046
18005.7 1.024
18006.8 1.078
18007.9 1.055
18008.9 1.023
18010 1.141
18016.1 1.203
18017.2 1.172
18018.2 0.992
18019.3 1.07
18020.5 1.149
18021.6 1.195
18022.7 1.023
18023.8 1.079
18024.9 1.109
18026 1.109
18027.1 1.11
18028.2 1.101
18029.3 1.149
18030.4 1.109
18031.5 1.109
18032.7 1.118
18033.8 1.148
18035 1.156
18036.1 1.094
18037.2 1.109
18038.3 1.094
18039.4 1.102
18040.5 1.086
18041.5 1.086
18042.6 1.093
18043.7 1.063
18044.7 1.008
18045.8 1.054
18046.8 1.086
18048 1.141
18049.1 1.117
18050.3 1.172
18051.4 1.156
18052.5 1.078
18053.6 1.102
18054.7 1.125
18055.9 1.148
18057 1.11
18058.2 1.172
18059.3 1.179
18060.5 1.141
18061.7 1.172
18062.8 1.148
18063.9 1.141
18065.1 1.125
18066.2 1.156
18067.4 1.141
18068.5 1.109
18069.6 1.125
18070.7 1.117
18071.8 1.094
18072.9 1.117
18074 1.11
18075.1 1.093
18076.2 1.071
18077.2 1.039
18078.3 1.047
18079.3 1.031
18080.3 1
18081.3 0.984
18082.4 1.086
18083.5 1.141
18084.6 1.117
18085.8 1.102
18086.9 1.195
18088.1 1.187
18089.3 1.133
18090.4 1.133
18091.6 1.164
18092.7 1.133
18093.8 1.117
18095 1.141
18096.1 1.172
18097.3 1.164
18098.4 1.117
18099.6 1.164
18100.7 1.125
18101.8 1.094
18102.9 1.132
18104 1.11
18105.1 1.078
18106.2 1.07
18107.3 1.133
18108.4 1.094
18109.4 1.031
18110.5 1.047
18111.6 1.078
18112.7 1.117
18113.7 1.047
18114.8 1.117
18116 1.203
18117.2 1.188
18118.3 1.094
18119.5 1.14
18120.6 1.164
18121.8 1.149
18122.9 1.148
18124.1 1.156
18125.2 1.165
18126.4 1.164
18127.6 1.187
18128.7 1.133
18129.9 1.148
18131 1.164
18132.2 1.164
18133.3 1.133
18134.5 1.141
18135.6 1.117
18136.7 1.094
18137.8 1.062
18138.8 1.078
18139.9 1.032
18140.9 0.992
18141.8 0.961
18142.7 0.922
18143.6 0.883
18144.5 0.859
18145.4 0.875
18146.2 0.851
18147 0.829
18147.9 0.812
18148.6 0.797
18149.4 0.797
18150.2 0.765
18151 0.774
18151.7 0.719
18152.4 0.718
18153.1 0.719
18153.8 0.695
18154.5 0.688
18155.2 0.695
18155.9 0.688
18156.6 0.672
18157.3 0.679
18157.9 0.649
18158.6 0.648
18159.2 0.649
18159.9 0.648
18160.5 0.633
18161.1 0.625
18161.7 0.625
18162.4 0.625
18163 0.625
18163.6 0.625
18164.2 0.641
18164.9 0.632
18165.5 0.641
18166.2 0.641
18166.8 0.656
18167.5 0.656
18168.1 0.672
18168.8 0.664
18169.5 0.688
18170.2 0.679
18170.9 0.696
18171.6 0.695
18172.3 0.75
18173.1 0.742
18173.8 0.75
18174.6 0.758
18175.3 0.726
18176 0.704
18176.7 0.695
18177.4 0.68
18178.1 0.695
18178.7 0.664
18179.4 0.672
18180.1 0.672
18180.8 0.672
18181.4 0.679
18182.1 0.672
18182.8 0.68
18183.5 0.687
18184.1 0.68
18184.8 0.695
18185.5 0.703
18186.2 0.704
18186.9 0.687
18187.6 0.688
18188.3 0.703
18189 0.687
18189.7 0.703
18190.4 0.711
18191.1 0.719
18191.9 0.719
18192.6 0.734
18193.3 0.703
18194 0.68
18194.7 0.687
18195.4 0.688
18196 0.672
18196.7 0.687
18197.4 0.672
18198.1 0.68
18198.7 0.656
18199.4 0.672
18200.1 0.656
18200.7 0.664
18201.4 0.657
18202 0.671
18202.7 0.641
18203.3 0.648
18204 0.657
18204.7 0.664
18206 0.672
18206.6 0.664
18207.3 0.687
18208 0.704
18208.8 0.734
18209.5 0.758
18210.4 0.906
18211.2 0.789
18212.1 0.891
18213 0.875
18213.9 0.875
18214.8 0.945
18215.8 0.977
18216.8 1
18217.8 0.992
18218.7 0.945
18219.7 0.992
18220.7 1.008
18221.8 1.063
18222.8 1.015
18223.8 1.008
18224.8 0.953
18225.7 0.977
18226.8 1.015
18227.8 1
18228.7 0.977
18229.7 0.969
18230.7 1.031
18231.8 1.062
18232.8 1.047
18233.9 1.032
18234.9 1.015
18236 1.07
18237 1.063
18238.1 1.07
18239.1 1.024
18240.1 0.976
18241.2 1.094
18242.2 1.063
18243.3 1.093
18244.4 1.047
18245.4 1.039
18246.5 1.11
18247.6 1.109
18248.8 1.102
18249.8 1.023
18250.8 1.07
18251.9 1.047
18252.9 1.024
18253.8 0.843
18254.5 0.789
18255.3 0.782
18256.1 0.781
18260 0.821
18260.8 0.812
18261.7 0.852
18262.5 0.844
18263.4 0.843
18264.2 0.836
18265.1 0.852
18266 0.898
18266.9 0.93
18267.8 0.937
18268.8 0.961
18269.8 0.977
18274.7 1.118
18275.9 1.172
18277 1.164
18278.2 1.125
18279.1 0.968
18280.1 0.922
18281.1 1.078
18283.6 1.117
18284.6 1.016
18285.7 1.093
18286.8 1.117
18288 1.133
18289 1.047
18290.1 1.07
18291.2 1.094
18292.3 1.078
18293.3 1.071
18294.4 1.047
18295.4 1.031
18296.5 1.07
18297.5 1.07
18298.6 1.079
18299.7 1.046
18300.7 1.055
18301.8 1.109
18302.9 1.094
18304 1.063
18305 1.054
18306.1 1.102
18307.3 1.109
18308.3 1.078
18309.4 1.079
18310.5 1.07
18311.6 1.109
18312.7 1.086
18313.8 1.086
18314.8 1.039
18315.9 1.078
18316.9 1.063
18318 1.101
18319.1 1.024
18320.1 1.023
18321.2 1.078
18322.3 1.086
18323.3 1.078
18324.4 1.047
18325.5 1.071
18326.5 1.086
18327.6 1.054
18328.6 1.016
18329.6 1.023
18330.7 1.071
18331.8 1.078
18332.8 1.054
18333.9 1.016
18334.9 1.031
18335.9 1.016
18336.9 0.992
18337.9 1.008
18338.9 1.008
18340 1.047
18341 1.015
18341.9 0.977
18342.9 0.969
18344 1.039
18345 1.047
18346.1 1.132
18347.2 1.11
18348.4 1.109
18349.4 1.047
18350.4 1.039
18351.5 1.063
18352.6 1.07
18353.6 1.055
18354.7 1.046
18355.7 1.071
18356.8 1.062
18357.9 1.071
18358.9 1.054
18360 1.055
18361.1 1.125
18362.3 1.172
18363.5 1.195
18364.6 1.078
18365.7 1.149
18366.9 1.148
18368 1.188
18369.1 1.093
18370.2 1.032
18371.2 1.015
18372.2 1.047
18373.3 1.047
18374.2 0.953
18375.2 0.945
18376.2 1
18377.2 1.008
18378.2 0.977
18379.1 0.984
18380.2 1.07
18381.3 1.047
18382.2 0.985
18383.2 0.922
18384.1 0.976
18385.3 1.141
18386.4 1.133
18387.4 1
18388.4 1
18389.5 1.07
18390.6 1.101
18391.7 1.11
18392.7 1.031
18393.9 1.172
18395.1 1.242
18396.2 1.086
18397.2 0.992
18398.4 1.18
18399.6 1.219
18400.8 1.172
18401.8 1.054
18403 1.164
18405.6 1.265
18406.7 1.071
18407.8 1.148
18409.1 1.258
18410.3 1.226
18411.4 1.055
18412.3 0.938
18413.2 0.945
18414.2 0.984
18415.2 0.977
18416.1 0.937
18417.2 1.071
18418.5 1.289
18419.6 1.148
18420.8 1.11
18421.7 0.992
18422.8 1.078
18423.9 1.039
18424.9 1.016
18425.9 1
18427 1.085
18428.2 1.211
18429.4 1.196
18430.4 1.039
18431.6 1.172
18432.7 1.086
18433.8 1.093
18434.7 0.969
18435.7 1.016
18436.8 1.101
18437.9 1.094
18438.9 0.992
18439.9 1.016
18441.1 1.117
18442.3 1.234
18443.4 1.133
18444.5 1.031
18445.6 1.18
18446.8 1.195
18448 1.165
18449.1 1.07
18450.2 1.148
18451.3 1.094
18452.5 1.141
18453.4 0.992
18454.4 0.961
18455.4 1.015
18456.5 1.086
18457.5 1.024
18458.5 0.992
18459.5 0.953
18460.6 1.102
18463.2 1.273
18464.3 1.055
18465.4 1.078
18466.5 1.125
18467.5 1.016
18468.5 0.953
18469.5 1.078
18470.7 1.125
18471.6 0.992
18472.6 1
18473.7 1.055
18474.8 1.062
18475.8 1.07
18476.9 1.04
18477.9 1.062
18479 1.063
18480 1.031
18481 1.008
18482.1 1.109
18483.3 1.117
18484.4 1.117
18485.4 1.055
18486.5 1.094
18487.6 1.101
18488.7 1.078
18489.7 1.032
18490.8 1.062
18491.9 1.071
18493 1.109
18494.1 1.078
18495.1 1.055
18496.2 1.054
18497.2 1.079
18498.3 1.078
18499.4 1.062
18500.5 1.141
18501.7 1.148
18502.8 1.164
18504 1.11
18505.1 1.109
18506.2 1.117
18507.3 1.141
18508.4 1.101
18509.5 1.079
18510.6 1.101
18511.7 1.086
18512.8 1.063
18513.8 1.046
18514.9 1.086
18516 1.071
18517 1.054
18518.1 1.071
18519.2 1.086
18520.2 1.062
18521.3 1.102
18522.4 1.047
18523.4 1.054
18524.5 1.071
18525.6 1.093
18526.6 1.055
18527.7 1.094
18528.9 1.133
18530 1.101
18531.1 1.086
18532.1 1.086
18533.3 1.109
18534.4 1.102
18535.5 1.117
18536.5 1.063
18537.6 1.078
18538.8 1.133
18539.9 1.125
18541 1.101
18542.1 1.094
18543.2 1.125
18544.3 1.14
18545.5 1.125
18546.5 1.071
18547.7 1.133
18548.8 1.101
18549.9 1.094
18550.9 1.062
18552 1.047
18553 1.047
18554.1 1.047
18555.1 1.055
18556.1 1.023
18557.2 1.039
18558.3 1.156
18559.5 1.165
18560.6 1.14
18561.7 1.078
18562.8 1.125
18564 1.133
18565.1 1.109
18566.2 1.11
18567.3 1.109
18568.4 1.133
18569.5 1.063
18570.6 1.085
18571.7 1.118
18572.8 1.086
18573.8 1.046
18574.8 1.008
18576 1.125
18577 1.047
18578.1 1.07
18579.2 1.071
18580.2 1.07
18581.3 1.055
18582.4 1.07
18583.4 1.031
18584.4 1.032
18585.5 1.07
18586.6 1.109
18587.7 1.063
18588.7 1.054
18589.8 1.055
18590.8 1.07
18591.9 1.086
18593 1.055
18594 1.063
18595.1 1.101
18596.3 1.149
18597.4 1.086
18598.4 1.062
18599.5 1.078
18600.6 1.055
18601.6 0.984
18602.5 0.906
18603.4 0.977
18604.4 1
18605.5 1.094
18606.7 1.133
18608 1.296
18609.2 1.235
18610.3 1.086
18611.3 0.984
18612.2 0.977
18613.3 1.031
18614.3 1.031
18615.3 1.016
18616.4 1.031
18617.5 1.141
18618.7 1.242
18619.9 1.18
18621.1 1.14
18622.2 1.125
18623.4 1.211
18624.6 1.188
18625.7 1.117
18626.7 1.031
18627.8 1.086
18628.9 1.117
18630.1 1.141
18631.1 1.062
18632.2 1.11
18633.5 1.242
18634.7 1.25
18635.8 1.031
18636.8 1.047
18637.9 1.102
18638.9 1.023
18639.9 0.984
18641 1.032
18642 1.078
18643.1 1.086
18644.1 1.015
18645.2 1.024
18646.3 1.148
18647.5 1.149
18648.5 1.062
18649.8 1.235
18650.9 1.195
18652.1 1.18
18653.2 1.031
18654.2 1.023
18655.2 1.071
18656.3 1.078
18657.4 1.039
18658.4 1.054
18659.5 1.11
18660.6 1.062
18661.6 1.016
18662.7 1.047
18663.7 1.039
18664.7 1.031
18665.7 0.953
18666.6 0.969
18667.7 1.039
18668.8 1.078
18669.9 1.102
18671 1.109
18672.2 1.234
18673.4 1.204
18674.5 1.093
18675.5 1.024
18676.6 1.086
18677.7 1.07
18678.7 1.055
18679.8 1.093
18680.9 1.11
18682.2 1.234
18683.3 1.102
18684.3 1.047
18685.6 1.265
18688.2 1.242
18689.4 1.18
18690.6 1.226
18691.8 1.188
18692.9 1.133
18694 1.054
18695 1.063
18696.1 1.117
18697.3 1.188
18698.4 1.07
18699.4 1.047
18700.5 1.062
18701.6 1.071
18702.6 1.031
18703.6 1.016
18704.7 1.031
18705.7 1.054
18706.8 1.102
18707.9 1.047
18708.9 1.039
18710 1.07
18711.1 1.11
18712.2 1.086
18713.2 1.054
18714.3 1.094
18715.4 1.125
18716.5 1.094
18717.6 1.07
18718.7 1.109
18719.8 1.125
18721 1.118
18722 1.07
18723.1 1.086
18724.2 1.117
18725.3 1.094
18726.4 1.047
18727.4 1.047
18728.5 1.07
18729.6 1.078
18730.6 1.055
18731.7 1.054
18732.8 1.086
18733.8 1.086
18734.9 1.078
18736 1.071
18737.1 1.093
18738.2 1.094
18739.3 1.094
18740.3 1.055
18741.4 1.047
18742.5 1.101
18743.6 1.094
18744.7 1.086
18745.8 1.101
18746.9 1.125
18748 1.11
18749.1 1.062
18750.1 1.055
18751.2 1.094
18752.3 1.086
18753.4 1.07
18754.4 1.047
18755.5 1.109
18756.6 1.117
18757.8 1.118
18758.8 1.07
18759.9 1.094
18761 1.125
18762.2 1.125
18763.2 1.078
18764.3 1.054
18765.4 1.102
18766.5 1.125
18767.6 1.07
18768.6 1.032
18769.7 1.062
18770.8 1.078
18771.9 1.086
18772.9 1.07
18774 1.118
18775.2 1.125
18776.3 1.109
18777.3 1.055
18778.4 1.117
18779.6 1.156
18780.7 1.055
18781.7 1.031
18782.7 1.047
18783.9 1.125
18785 1.156
18786.1 1.102
18787.2 1.078
18788.3 1.125
18789.5 1.133
18790.6 1.125
18791.7 1.078
18792.7 1.054
18793.8 1.04
18794.8 1.023
18795.8 0.992
18796.7 0.977
18797.8 1.047
18798.9 1.132
18800 1.079
18801 0.976
18801.9 0.969
18803 1.062
18804.1 1.078
18805.1 1.008
18806.1 1.008
18807.2 1.125
18808.3 1.078
18809.4 1.063
18810.4 1.031
18811.5 1.086
18812.6 1.125
18813.7 1.101
18814.8 1.047
18815.9 1.118
18817 1.156
18818.2 1.14
18819.2 1.032
18820.3 1.054
18821.5 1.196
18822.5 1.062
18823.6 1.07
18824.7 1.141
18825.8 1.078
18826.9 1.055
18827.9 1.039
18829 1.133
18830.1 1.094
18831.2 1.078
18832.3 1.078
18833.4 1.078
18834.4 1.086
18835.6 1.117
18836.6 1.063
18837.7 1.062
18838.8 1.117
18839.9 1.125
18841.1 1.133
18842.2 1.109
18843.3 1.118
18844.4 1.156
18845.6 1.117
18846.6 1.078
18847.8 1.125
18848.9 1.117
18850 1.078
18851 1.063
18852.1 1.117
18853.2 1.102
18854.4 1.117
18855.4 1.086
18856.5 1.101
18857.6 1.102
18858.8 1.102
18859.8 1.039
18860.8 1.039
18861.9 1.062
18862.9 1.055
18863.9 0.992
18865 1.094
18866.2 1.133
18867.3 1.117
18868.4 1.086
18869.4 1.031
18870.4 1.023
18871.5 1.063
18872.6 1.094
18873.6 1.07
18874.7 1.039
18875.7 1.016
18876.8 1.093
18877.9 1.086
18878.9 1.063
18880 1.062
18881.1 1.086
18882.2 1.102
18883.3 1.117
18884.4 1.094
18885.5 1.101
18886.6 1.078
18887.7 1.125
18888.8 1.086
18889.9 1.094
18891 1.133
18892.1 1.102
18893.2 1.07
18894.3 1.062
18895.4 1.125
18896.5 1.102
18897.6 1.078
18898.6 1.039
18899.7 1.109
18900.8 1.11
18901.9 1.125
18903 1.07
18904.1 1.055
18905.2 1.125
18906.3 1.094
18907.3 1.046
18908.4 1.055
18909.5 1.086
18910.6 1.102
18911.7 1.093
18912.7 1.071
18913.9 1.148
18915 1.11
18916.1 1.093
18917.2 1.086
18918.3 1.094
18919.4 1.102
18920.5 1.101
18921.5 1.063
18922.6 1.086
18923.7 1.085
18924.8 1.094
18925.9 1.086
18927 1.102
18928.1 1.078
18929.1 1.062
18930.2 1.047
18931.3 1.078
18932.3 1.078
18933.4 1.063
18934.4 1.008
18935.4 0.961
18936.4 1.015
18937.5 1.11
18938.6 1.101
18939.6 1.024
18940.6 0.984
18941.7 1.086
18942.9 1.195
18943.9 1.063
18944.9 0.984
18946 1.078
18947.1 1.071
18948.2 1.086
18949.2 1.086
18950.4 1.117
18951.5 1.148
18952.6 1.086
18953.6 1.047
18954.7 1.055
18955.8 1.086
18956.9 1.093
18958 1.086
18959 1.055
18960.1 1.039
18961.1 1.07
18962.2 1.055
18963.2 1.039
18964.3 1.055
18965.4 1.109
18966.5 1.102
18967.6 1.078
18968.6 1.047
18969.7 1.093
18970.8 1.071
18971.8 1.015
18972.8 1.047
18973.9 1.086
18975 1.078
18976.1 1.078
18977.2 1.086
18978.3 1.133
18979.5 1.149
18980.6 1.14
18981.7 1.102
18982.9 1.156
18984 1.117
18985.1 1.11
18986.1 1.07
18987.2 1.078
18988.3 1.07
18989.4 1.071
18990.4 1.031
18991.5 1.07
18992.6 1.125
18993.7 1.102
18994.8 1.078
18995.8 1.07
18997 1.125
18998.1 1.125
18999.1 1.047
19000.2 1.039
19001.3 1.078
19002.4 1.094
19003.4 1.063
19004.5 1.054
19005.6 1.102
19006.6 1.07
19007.8 1.125
19008.9 1.086
19009.9 1.086
19011.1 1.117
19012.2 1.117
19013.2 1.032
19014.3 1.086
19015.4 1.093
19016.5 1.11
19017.5 1.054
19018.6 1.055
19019.7 1.109
19020.8 1.086
19021.9 1.071
19022.9 1.054
19024 1.079
19025.1 1.117
19026.2 1.101
19027.3 1.039
19028.3 1.086
19029.4 1.071
19030.5 1.109
19031.6 1.047
19032.6 1.078
19033.7 1.086
19034.7 1
19035.7 0.969
19036.6 0.945
19037.6 0.984
19038.6 1.008
19039.7 1.102
19040.9 1.109
19041.9 1.063
19043.1 1.171
19044.3 1.204
19045.4 1.109
19046.4 1.039
19047.5 1.094
19048.7 1.133
19049.7 1.054
19050.7 0.977
19051.8 1.062
19052.9 1.118
19053.9 1.046
19054.9 0.993
19055.9 1.007
19057 1.055
19058.1 1.078
19059.1 1.039
19060.1 1.032
19061.2 1.062
19062.3 1.086
19063.3 1.047
19064.3 0.992
19065.4 1.094
19066.5 1.109
19067.6 1.047
19068.7 1.109
19069.9 1.243
19072.3 1.125
19073.3 1
19074.5 1.133
19075.6 1.149
19076.7 1.125
19077.8 1.054
19078.9 1.102
19080.1 1.156
19081.2 1.164
19082.3 1.11
19083.3 1.015
19084.5 1.11
19085.6 1.187
19086.7 1.102
19087.7 0.992
19088.7 1
19089.8 1.094
19091 1.172
19092.1 1.109
19093.1 1.031
19094.2 1.039
19095.3 1.133
19096.4 1.07
19097.4 1.024
19098.4 1.031
19099.5 1.109
19100.6 1.102
19101.7 1.008
19102.6 0.969
19103.6 1.015
19104.8 1.125
19105.9 1.102
19106.9 1.015
19108 1.086
19109.1 1.117
19110.2 1.086
19111.2 1.032
19112.2 1.047
19113.4 1.109
19114.5 1.101
19115.5 1.032
19116.5 1.031
19117.8 1.227
19119 1.203
19120.2 1.25
19121.3 1.062
19122.5 1.227
19123.7 1.234
19124.8 1.117
19125.9 1.008
19126.9 1.07
19128 1.039
19129 1.024
19130 0.992
19131.1 1.094
19132.3 1.195
19133.4 1.133
19134.4 1.023
19135.5 1.118
19136.8 1.25
19138 1.164
19138.9 0.992
19139.9 0.984
19141 1.117
19142.1 1.079
19143.2 1.085
19144.3 1.11
19145.4 1.109
19146.5 1.063
19147.5 0.992
19148.5 0.969
19149.5 1.023
19150.6 1.125
19151.6 1.047
19152.6 0.977
19153.6 0.992
19154.7 1.078
19155.8 1.086
19156.8 1.047
19157.8 1
19158.9 1.039
19160 1.164
19161.1 1.086
19162.1 1.015
19163.2 1.055
19164.4 1.227
19165.6 1.226
19166.7 1.102
19167.8 1.054
19169 1.227
19170.2 1.172
19171.3 1.086
19172.2 0.961
19173.2 0.984
19174.3 1.039
19175.3 1.008
19176.3 1.008
19177.3 0.976
19178.4 1.094
19179.5 1.172
19180.7 1.141
19181.7 1.023
19182.7 1
19183.7 1.039
19184.8 1.07
19185.8 1.039
19186.9 1.016
19187.9 1.055
19189 1.078
19190 0.992
19190.9 0.969
19192 1.015
19193.1 1.133
19194.2 1.157
19195.3 1.039
19196.3 1
19197.4 1.086
19198.5 1.132
19199.6 1.118
19200.6 0.992
19201.6 1
19202.7 1.109
19203.8 1.094
19204.9 1.062
19205.9 1.047
19207.1 1.188
19208.2 1.086
19209.2 1.047
19210.2 0.992
19211.3 1.031
19212.4 1.172
19213.7 1.211
19214.7 1.047
19215.7 1
19216.8 1.062
19217.9 1.11
19219.1 1.203
19220.1 1.023
19221.1 1.039
19222.3 1.195
19223.5 1.133
19224.5 1.039
19225.5 0.985
19226.5 1.008
19227.6 1.062
19228.6 0.992
19229.5 0.985
19230.7 1.164
19231.8 1.125
19232.9 1.039
19234 1.093
19235.1 1.102
19236.2 1.125
19237.2 1.055
19238.3 1.015
19239.3 1.086
19240.5 1.125
19241.5 1.016
19242.5 0.976
19243.5 0.993
19244.4 0.945
19245.4 1.008
19246.5 1.094
19247.6 1.078
19248.7 1.117
19249.9 1.25
19251.2 1.25
19252.3 1.14
19253.4 1.094
19254.6 1.196
19255.8 1.132
19256.8 1.047
19257.8 1
19258.9 1.047
19259.9 1.07
19260.9 1.008
19261.9 0.985
19263 1.046
19264 1.016
19265 1
19266 0.977
19267 1.078
19268.2 1.203
19269.3 1.094
19270.4 1.023
19271.4 1.086
19272.6 1.133
19273.7 1.14
19274.7 1.024
19275.8 1.047
19276.8 1.023
19277.9 1.063
19278.9 1.047
19279.9 1.015
19281.1 1.141
19282.3 1.226
19283.5 1.164
19284.5 1.055
19285.6 1.117
19286.8 1.125
19287.8 1.055
19288.8 1
19289.8 1.016
19291 1.132
19292.1 1.118
19293.2 1.078
19294.3 1.179
19295.4 1.079
19296.5 1.046
19297.5 1.024
19298.5 1
19299.5 1.047
19300.6 1.062
19301.6 1
19302.6 0.977
19303.6 1.055
19304.8 1.132
19305.9 1.102
19306.9 1.047
19307.9 1.008
19309 1.132
19310 1
19311 0.969
19312 0.969
19313 0.992
19314 1.07
19315.1 1.008
19316 0.977
19317.1 1.062
19318.2 1.086
19319.2 1.047
19320.2 0.984
19321.2 1.04
19322.3 1.07
19323.4 1.062
19324.4 1.016
19325.4 1.016
19326.5 1.101
19327.8 1.25
19328.9 1.102
19329.9 1
19330.9 1.047
19332.1 1.14
19333.1 1.063
19334.1 1.015
19335.1 0.993
19336.2 1.078
19337.2 1.047
19338.2 1
19339.2 0.984
19340.2 1.016
19341.4 1.109
19342.5 1.101
19343.6 1.094
19344.6 1.078
19345.8 1.157
19347 1.171
19348 1.055
19349.1 1.055
19350.3 1.195
19351.4 1.133
19352.5 1.117
19353.5 1.024
19354.6 1.023
19355.6 1.07
19356.7 1.039
19357.7 1.039
19358.9 1.157
19360 1.117
19361.1 1.078
19362.1 1.039
19363.2 1.086
19364.3 1.141
19365.4 1.078
19366.5 1.078
19367.7 1.195
19368.9 1.25
19369.9 0.992
19370.9 0.993
19372 1.054
19373.1 1.094
19374.1 0.992
19375.1 1
19376.2 1.156
19377.4 1.211
19378.5 1.086
19379.6 1.047
19380.6 1.063
19381.7 1.078
19382.7 0.976
19383.6 0.969
19384.7 1.07
19385.8 1.055
19386.8 1.055
19387.8 0.992
19388.8 1.008
19389.9 1.062
19391 1.102
19392 1.023
19393 1.008
19394.1 1.133
19395.3 1.148
19396.4 1.071
19397.4 1.054
19398.6 1.172
19399.7 1.141
19400.8 1.109
19401.9 1.063
19403 1.062
19404.1 1.11
19405.1 1.054
19406.2 1.032
19407.2 1.031
19408.2 1.039
19409.2 0.992
19410.2 1.008
19411.4 1.133
19412.6 1.211
19413.8 1.203
19414.8 1.062
19416 1.157
19417.1 1.125
19418.2 1.039
19419.2 0.992
19420.2 1.031
19421.3 1.109
19422.4 1.086
19423.4 1.016
19424.4 0.984
19425.4 1.063
19426.5 1.078
19427.6 1.062
19428.6 0.985
19429.7 1.094
19430.8 1.093
19431.8 1.039
19432.8 1.016
19433.9 1.055
19435 1.117
19436.1 1.086
19437.1 1.023
19438.1 1.032
19439.2 1.062
19440.3 1.102
19441.3 1.054
19442.3 0.985
19443.4 1.047
19444.4 1.023
19445.4 0.984
19446.4 1.039
19447.5 1.11
19448.7 1.133
19449.7 1.046
19450.7 0.993
19451.7 0.968
19452.7 1.024
19453.7 1.015
19454.7 1
19455.7 1.032
19456.9 1.133
19458 1.078
19459 1.054
19460 0.985
19461 1.039
19462.1 1.117
19463.2 1.094
19464.3 1.047
19465.4 1.078
19466.5 1.172
19467.6 1.086
19468.6 1.015
19469.6 0.985
19470.7 1.07
19471.8 1.062
19472.8 1.039
19473.8 0.985
19474.8 1
19475.9 1.125
19477 1.101
19478 1.039
19479 0.993
19480.2 1.125
19481.3 1.132
19482.3 1.016
19483.3 0.953
19484.3 1.008
19485.3 1.016
19486.3 0.992
19487.2 0.937
19488.2 0.961
19489.3 1.094
19490.4 1.094
19491.4 1.047
19492.4 1.031
19493.6 1.133
19494.8 1.179
19495.7 0.985
19496.7 0.953
19497.7 0.976
19498.7 0.993
19499.6 0.976
19500.6 0.961
19501.5 0.922
19502.6 1.055
19503.8 1.179
19504.9 1.125
19506 1.125
19507.1 1.071
19508.1 1.07
19509.3 1.156
19510.4 1.078
19511.4 0.977
19512.3 0.984
19513.4 1.047
19514.4 1.016
19515.4 1.008
19516.4 1.007
19517.6 1.149
19518.7 1.148
19519.8 1.078
19520.8 0.993
19521.9 1.086
19523 1.101
19524 1.055
19525 1
19526.1 1.039
19527.2 1.172
19528.4 1.133
19529.4 1.039
19530.4 0.976
19531.4 1.031
19532.4 1.024
19533.4 1
19534.4 0.984
19535.4 1
19536.4 1.016
19537.5 1.015
19538.4 0.985
19539.4 0.969
19540.4 1.031
19541.6 1.109
19542.6 1.039
19543.7 1.071
19544.8 1.125
19546 1.203
19547.2 1.172
19548.2 1.031
19549.2 1.015
19550.4 1.196
19551.6 1.156
19552.7 1.102
19553.7 0.992
19554.7 1.008
19555.7 1.07
19556.8 1.016
19557.7 0.96
19558.7 0.993
19559.8 1.054
19560.8 1.063
19561.9 1.031
19562.8 0.992
19563.9 1.063
19565 1.047
19566 1.023
19566.9 0.969
19568 1.039
19569.1 1.141
19570.2 1.109
19571.2 1.016
19572.2 0.945
19573.2 0.992
19574.2 0.969
19575.1 0.992
19576.1 1
19577.1 0.984
19578.3 1.133
19579.5 1.188
19580.6 1.14
19581.7 1.063
19582.7 1.054
19583.8 1.079
19584.8 1.023
19585.8 0.984
19586.8 1.047
19587.9 1.102
19589 1.047
19590 0.992
19591 0.984
19592 1.078
19594.5 1.219
19595.6 1.039
19596.7 1.125
19597.9 1.164
19598.9 1.078
19599.9 1
19601 1.063
19602.1 1.078
19603.1 1.054
19604.1 0.985
19605.1 1
19606.2 1.07
19607.3 1.078
19608.3 1
19609.3 0.992
19610.3 1.071
19611.4 1.054
19612.4 1.032
19613.4 0.992
19614.4 1.015
19615.5 1.079
19616.6 1.101
19617.7 1.086
19618.7 1.031
19619.8 1.032
19620.9 1.132
19622 1.141
19623.1 1.031
19624.1 1.063
19625.3 1.172
19626.5 1.195
19627.6 1.125
19628.6 1.039
19629.7 1.094
19630.9 1.195
19632.1 1.117
19633.1 1
19634 0.977
19635.1 1.031
19636.1 1.078
19637.2 1.039
19638.2 1
19639.2 1.024
19640.4 1.179
19641.5 1.164
19642.6 1.063
19643.6 1.039
19644.7 1.094
19645.8 1.047
19646.8 1
19647.8 0.984
19648.9 1.117
19650 1.11
19651 1
19652 0.992
19653 1.047
19654.1 1.015
19655 0.985
19656 1.007
19657.2 1.11
19658.4 1.203
19659.4 1.086
19660.5 1.07
19661.5 1.031
19662.6 1.071
19663.6 1.023
19664.6 0.961
19665.7 1.055
19666.8 1.148
19667.9 1.11
19669 1.07
19670.1 1.117
19671.3 1.172
19672.4 1.109
19673.5 1.078
19674.6 1.094
19675.7 1.149
19676.8 1.07
19677.8 1.008
19678.8 0.969
19679.9 1.109
19681 1.109
19682 1.071
19683 0.984
19684.1 1.031
19685.1 1.039
19686.1 1.024
19687.1 0.984
19688.2 1.07
19689.4 1.18
19690.5 1.18
19691.6 1.023
19692.7 1.102
19693.8 1.125
19694.8 1.062
19695.8 0.977
19696.8 0.984
19697.8 1.031
19699 1.125
19700 1.047
19701 1
19702 1.024
19703.1 1.047
19704.1 1.015
19705.1 0.985
19706.1 1.039
19707.2 1.062
19708.2 1.039
19709.2 0.977
19710.2 0.992
19711.2 1.039
19712.3 1.031
19713.2 0.969
19714.2 0.961
19715.2 1.039
19716.3 1.07
19717.4 1.063
19718.4 1.023
19719.4 0.985
19720.5 1.148
19721.6 1.125
19722.7 1.031
19723.7 1.055
19724.8 1.047
19725.8 1.023
19726.8 0.993
19727.7 0.945
19728.7 1.008
19729.8 1.078
19730.9 1.078
19732 1.055
19733 1.015
19734.1 1.094
19735.2 1.094
19736.2 1.039
19737.2 1.039
19738.3 1.078
19739.3 1.016
19740.3 1.007
19741.4 1.032
19742.5 1.086
19743.6 1.101
19744.6 1.031
19745.6 1
19746.6 1.008
19747.7 1.071
19748.7 1.046
19749.7 1.024
19750.7 0.961
19751.7 0.976
19752.7 1.016
19753.7 0.992
19754.6 0.969
19755.6 0.969
19756.6 0.945
19757.5 0.953
19758.4 0.914
19759.3 0.899
19760.2 0.851
19761 0.828
19761.8 0.797
19762.6 0.774
19763.3 0.742
19764.1 0.742
19764.8 0.727
19765.5 0.703
19766.2 0.695
19766.9 0.688
19767.5 0.664
19768.2 0.656
19768.8 0.64
19769.5 0.625
19770.1 0.618
19770.7 0.617
19771.3 0.609
19771.9 0.602
19772.5 0.601
19773.1 0.602
19773.7 0.609
19774.3 0.586
19774.9 0.586
19775.5 0.578
19776 0.578
19776.6 0.586
19777.2 0.578
19777.8 0.594
19778.4 0.571
19778.9 0.57
19779.5 0.586
19780.1 0.57
19780.7 0.57
19781.3 0.594
19781.9 0.586
19782.4 0.594
19783 0.594
19783.6 0.593
19784.3 0.625
19784.9 0.633
19785.5 0.641
19786.2 0.656
19786.9 0.664
19787.5 0.656
19788.2 0.657
19788.8 0.64
19789.4 0.641
19790.1 0.64
19790.7 0.649
19791.4 0.641
19792 0.625
19792.6 0.632
19793.3 0.625
19793.9 0.625
19794.5 0.618
19795.1 0.617
19795.8 0.633
19796.4 0.625
19797 0.617
19797.6 0.625
19798.2 0.617
19798.9 0.617
19799.5 0.625
19800.1 0.609
19800.7 0.618
19801.3 0.601
19801.9 0.61
19802.5 0.601
19803.1 0.617
19803.7 0.594
19804.3 0.617
19805 0.61
19805.6 0.617
19806.2 0.633
19806.8 0.625
19807.5 0.632
19808.1 0.641
19808.8 0.68
19809.4 0.633
19810.1 0.671
19810.7 0.657
19811.4 0.687
19812.1 0.68
19812.8 0.672
19813.5 0.695
19814.1 0.672
19814.8 0.68
19815.5 0.687
19816.2 0.656
19816.9 0.68
19817.5 0.664
19818.2 0.68
19818.9 0.656
19819.5 0.688
19820.2 0.711
19821 0.726
19821.7 0.766
19822.5 0.758
19823.2 0.75
19824 0.742
19824.8 0.758
19825.5 0.742
19826.2 0.758
19827 0.71
19827.7 0.735
19828.4 0.75
19829.2 0.711
19829.9 0.711
19830.6 0.695
19831.3 0.695
19832 0.703
19832.6 0.688
19833.4 0.727
19834.1 0.75
19835.1 0.953
19835.8 0.757
19836.8 0.993
19837.6 0.773
19838.5 0.93
19839.5 0.969
19840.5 1.039
19841.5 1
19842.5 0.968
19843.4 0.899
19844.4 0.945
19845.3 0.977
19846.3 0.953
19847.2 0.929
19848.2 1.04
19849.3 1.015
19850.2 0.961
19851.1 0.891
19852.1 0.953
19853 0.945
19854 0.938
19854.9 0.953
19855.9 0.976
19857 1.078
19858 1.024
19859 0.992
19860 1.024
19861 0.984
19861.9 0.961
19862.9 0.914
19863.8 0.93
19864.7 0.914
19865.7 0.976
19866.7 1.039
19867.7 0.969
19868.7 1.047
19869.8 1.023
19870.8 1
19871.7 0.961
19872.7 0.953
19873.6 0.961
19874.6 0.969
19875.5 0.93
19876.5 0.922
19877.3 0.882
19878.2 0.907
19879.1 0.867
19880 0.898
19881 0.985
19882.1 1.156
19883.2 1.102
19884.3 1.07
19885.4 1.062
19886.4 1.063
19887.5 1.023
19888.5 0.985
19889.5 1.007
19890.5 1
19891.4 0.961
19892.4 0.985
19893.5 1.047
19894.5 1.07
19895.6 1.031
19896.5 0.985
19897.5 1.007
19898.5 0.961
19899.5 1.008
19900.5 0.961
19901.4 0.961
19902.4 0.977
19903.3 0.914
19904.2 0.859
19905.1 0.875
19906 0.898
19906.9 0.899
19907.8 0.891
19908.6 0.898
19909.5 0.875
19910.4 0.906
19911.3 0.883
19912.2 0.852
19913 0.828
19913.8 0.804
19914.6 0.789
19915.4 0.774
19916.1 0.75
19916.9 0.75
19917.6 0.742
19918.4 0.75
19919.1 0.742
19919.8 0.719
19920.6 0.742
19921.3 0.735
19922 0.734
19922.7 0.719
19923.5 0.734
19924.2 0.734
19925 0.774
19925.8 0.812
19926.7 0.891
19927.7 1.016
19928.7 1.039
19930.8 1.023
19931.8 0.961
19932.7 0.922
19933.6 0.883
19934.5 0.914
19935.4 0.899
19936.3 0.89
19937.2 0.938
19938.2 0.945
19939.1 0.922
19940 0.937
19941 0.985
19942 1.008
19943.1 1.046
19944.1 1.024
19945.2 1.062
19946.3 1.102
19947.3 1.07
19948.4 1.078
19949.5 1.071
19950.6 1.133
19951.7 1.117
19952.9 1.109
19953.9 1.07
19955 1.079
19956.1 1.078
19957.1 1.054
19958.2 1.055
19959.3 1.07
19960.4 1.102
19961.4 1.039
19962.4 1.016
19963.4 1.023
19964.5 1.031
19965.5 1
19966.5 1.063
19967.6 1.094
19968.7 1.085
19969.7 1.032
19970.8 1.078
19971.9 1.101
19973 1.071
19974 1.047
19975.1 1.039
19976.1 1.039
19977.2 1.039
19978.2 1.07
19979.3 1.078
19980.4 1.102
19981.5 1.086
19982.5 1.047
19983.6 1.046
19984.6 0.993
19985.7 1.086
19986.7 1.078
19987.7 1
19988.7 1
19989.7 1
19990.8 1.031
19991.8 0.984
19992.8 1
19993.8 1
19994.7 0.969
19995.7 0.961
19996.6 0.875
19997.4 0.883
19998.3 0.89
19999.3 0.922
20000.2 0.969
20001.2 0.961
20002.3 1.117
20003.5 1.211
20006 1.203
20007.2 1.211
20008.3 1.086
20009.4 1.101
20010.5 1.118
20011.6 1.125
20012.7 1.085
20013.8 1.102
20014.9 1.086
20016 1.086
20017 1.016
20018 1.007
20019 1.039
20020.2 1.11
20021.1 0.976
20022.1 0.961
20023.1 0.977
20024.1 1.031
20025.1 1.024
20026.2 1.109
20027.4 1.141
20028.5 1.109
20029.6 1.078
20030.7 1.102
20031.8 1.101
20032.8 1.07
20033.9 1.102
20035 1.086
20036.1 1.078
20037.2 1.109
20038.3 1.094
20039.4 1.094
20040.5 1.117
20041.6 1.125
20042.7 1.078
20043.8 1.094
20044.9 1.133
20046 1.047
20047 1.031
20048.1 1.031
20049.1 1.078
20050.2 1.063
20051.2 1.015
20052.2 1.04
20053.3 1.054
20054.4 1.094
20055.4 1.008
20056.4 1.031
20057.5 1.063
20058.6 1.054
20059.6 1.063
20060.7 1.047
20061.7 1.078
20062.8 1.062
20063.8 1.039
20065 1.125
20066.1 1.102
20067.2 1.109
20068.2 1.055
20069.3 1.094
20070.4 1.117
20071.5 1.094
20072.6 1.078
20073.7 1.093
20074.8 1.063
20075.8 1.055
20076.9 1.047
20077.9 1.054
20079 1.078
20080.1 1.047
20081.1 1.047
20082.2 1.125
20083.3 1.094
20084.3 1.023
20085.4 1.102
20086.5 1.078
20087.5 1.023
20088.5 1
20089.5 0.977
20090.6 1.047
20091.5 0.961
20092.5 0.984
20093.5 0.992
20094.5 1.039
20095.6 1.063
20096.7 1.062
20097.8 1.133
20098.9 1.117
20100 1.102
20101.1 1.047
20102.1 1.015
20103.1 1.063
20104.2 1.062
20105.2 1.016
20106.2 1.024
20107.3 1.062
20108.4 1.086
20109.5 1.062
20110.5 1.008
20111.6 1.11
20112.7 1.109
20113.8 1.086
20114.9 1.094
20116 1.172
20117.1 1.086
20118.2 1.101
20119.3 1.102
20120.5 1.148
20121.6 1.102
20122.7 1.078
20123.8 1.14
20124.9 1.086
20126 1.11
20127.1 1.093
20128.2 1.102
20129.3 1.094
20130.4 1.086
20131.4 1.078
20132.5 1.023
20133.5 1
20134.5 1.078
20135.5 0.985
20136.5 0.969
20137.5 0.953
20138.5 1.054
20139.6 1.071
20140.7 1.109
20141.7 1.039
20142.8 1.07
20143.9 1.079
20145 1.085
20146 1.086
20147.1 1.086
20148.2 1.102
20149.3 1.062
20150.4 1.094
20151.5 1.117
20152.6 1.102
20153.7 1.062
20154.7 1.071
20155.8 1.086
20156.9 1.078
20158 1.062
20159 1.016
20160 1.047
20161.1 1.07
20162.1 1.039
20163.2 1.063
20164.3 1.093
20165.4 1.118
20166.5 1.07
20167.5 1.039
20168.6 1.047
20169.7 1.101
20170.8 1.102
20171.8 1.07
20172.9 1.086
20174 1.102
20175.1 1.094
20176.2 1.085
20177.3 1.094
20178.4 1.078
20179.4 1.063
20180.5 1.031
20181.5 1.047
20182.6 1.07
20183.6 1.047
20184.7 1.039
20185.8 1.094
20186.8 1.07
20187.9 1.039
20189 1.094
20190.1 1.094
20191.2 1.125
20192.2 1.031
20193.3 1.055
20194.4 1.07
20195.4 1.039
20196.4 1
20197.4 1.031
20198.6 1.157
20199.7 1.148
20200.8 1.078
20201.9 1.063
20202.9 1.078
20204 1.101
20205.1 1.079
20206.2 1.039
20207.2 1.078
20208.3 1.093
20209.4 1.11
20210.5 1.086
20211.6 1.086
20212.7 1.101
20213.8 1.055
20214.8 1.062
20215.9 1.04
20217 1.093
20218.1 1.102
20219.1 1.07
20220.2 1.094
20221.3 1.109
20222.5 1.117
20223.6 1.094
20224.6 1.071
20225.8 1.125
20226.8 1.085
20227.9 1.016
20228.8 0.961
20229.8 0.945
20230.8 0.993
20231.7 0.945
20232.8 1.14
20234 1.188
20235.1 1.078
20236.2 1.094
20237.4 1.164
20238.5 1.156
20239.6 1.125
20240.7 1.094
20241.9 1.141
20243 1.148
20244.2 1.133
20245.3 1.14
20246.4 1.133
20247.6 1.141
20248.7 1.109
20249.8 1.156
20251 1.149
20252.1 1.141
20253.2 1.101
20254.3 1.094
20255.4 1.101
20256.5 1.125
20257.6 1.079
20258.7 1.109
20259.8 1.109
20260.9 1.071
20262 1.054
20263 1.063
20264.2 1.125
20265.2 1.094
20266.3 1.054
20267.4 1.078
20268.4 1.032
20269.5 1.039
20270.5 1.023
20271.6 1.094
20272.7 1.094
20273.8 1.086
20274.8 1.07
20275.9 1.117
20277.1 1.133
20278.2 1.14
20279.4 1.141
20280.5 1.164
20281.7 1.188
20282.8 1.132
20283.9 1.086
20285 1.094
20286.1 1.07
20287.2 1.086
20288.3 1.11
20289.4 1.086
20290.5 1.093
20291.6 1.125
20292.7 1.141
20293.9 1.133
20294.9 1.062
20296 1.071
20297.1 1.133
20298.2 1.062
20299.2 0.984
20300.2 1.016
20301.3 1.148
20302.4 1.055
20303.5 1.063
20304.5 1.007
20305.5 1.079
20306.6 1.109
20307.7 1.094
20308.9 1.109
20309.9 1.094
20311.1 1.117
20312.2 1.094
20313.3 1.14
20314.4 1.133
20315.5 1.11
20316.6 1.07
20317.7 1.055
20318.7 1.078
20319.8 1.031
20320.8 1.07
20321.9 1.008
20322.9 1.039
20323.9 1.031
20324.9 1.024
20326 1.078
20327.1 1.062
20328.2 1.071
20329.2 1.039
20330.3 1.07
20331.3 1.024
20332.3 1.015
20333.4 1.055
20334.5 1.109
20335.6 1.094
20336.7 1.109
20337.8 1.125
20338.9 1.141
20340 1.102
20341.2 1.156
20342.4 1.172
20343.5 1.117
20344.6 1.133
20345.8 1.133
20346.9 1.109
20348 1.109
20349.1 1.086
20350.1 1.094
20351.2 1.094
20352.4 1.117
20353.5 1.101
20354.5 1.055
20355.6 1.047
20356.7 1.094
20357.7 1.031
20358.7 1.008
20359.7 1.015
20360.7 0.993
20361.7 0.976
20362.6 0.938
20363.6 0.953
20364.5 0.976
20365.6 1.024
20366.6 1.023
20367.7 1.102
20368.8 1.133
20370 1.187
20371.2 1.172
20372.4 1.164
20373.5 1.156
20374.7 1.18
20375.8 1.156
20377 1.149
20378.2 1.172
20379.3 1.179
20380.5 1.172
20381.7 1.149
20382.8 1.156
20384 1.14
20385.1 1.125
20386.2 1.086
20387.3 1.133
20388.4 1.11
20389.5 1.117
20390.6 1.039
20391.6 1.039
20392.6 1.023
20393.6 0.922
20394.5 0.899
20395.4 0.984
20396.5 1.109
20397.6 1.008
20398.6 1.016
20399.6 1.07
20400.8 1.117
20401.9 1.125
20403 1.125
20404.2 1.164
20405.3 1.149
20406.5 1.148
20407.6 1.157
20408.8 1.14
20409.9 1.133
20411 1.094
20412.1 1.117
20413.2 1.086
20414.3 1.125
20415.4 1.086
20416.5 1.07
20417.6 1.109
20418.7 1.094
20419.7 1.047
20420.8 1.07
20421.9 1.086
20423 1.078
20424 1.086
20425.1 1.032
20426.1 1.039
20427.2 1.07
20428.2 1
20429.2 1
20430.2 0.977
20431.1 0.961
20432.1 0.945
20433 0.976
20434 0.993
20435 0.961
20436 0.953
20436.9 0.984
20438 1.063
20439.1 1.085
20440.2 1.086
20441.3 1.141
20442.5 1.156
20443.6 1.102
20444.7 1.14
20445.9 1.141
20447 1.141
20448.1 1.133
20449.2 1.109
20450.4 1.125
20451.5 1.148
20452.6 1.125
20453.7 1.094
20454.8 1.102
20456 1.132
20457.1 1.133
20458.2 1.078
20459.2 1.071
20460.4 1.125
20461.4 1.078
20462.5 1.07
20463.6 1.102
20464.8 1.133
20465.9 1.14
20467 1.094
20468.1 1.078
20469.2 1.109
20470.3 1.086
20471.4 1.11
20472.4 1.054
20473.5 1.086
20474.6 1.086
20475.7 1.086
20476.8 1.071
20477.8 1.078
20478.9 1.078
20479.9 1.039
20481 1.094
20482.2 1.132
20483.3 1.11
20484.4 1.07
20485.5 1.109
20486.6 1.102
20487.6 1.07
20488.7 1.047
20489.8 1.102
20490.9 1.07
20491.9 1.063
20493 1.07
20494.1 1.125
20495.2 1.117
20496.3 1.063
20497.4 1.101
20498.5 1.156
20499.7 1.11
20500.8 1.14
20501.9 1.094
20503 1.125
20504.1 1.094
20505.2 1.07
20506.2 1.063
20507.3 1.093
20508.4 1.11
20509.5 1.101
20510.6 1.094
20511.7 1.078
20512.8 1.078
20513.8 1.039
20514.8 0.993
20515.7 0.914
20516.7 0.937
20517.6 0.93
20518.6 0.984
20519.6 1.008
20520.6 1.047
20521.8 1.109
20522.9 1.118
20523.9 1.023
20524.9 1
20525.9 0.984
20526.8 0.93
20527.9 1.063
20528.9 1.007
20529.8 0.961
20530.8 0.969
20531.9 1.094
20533 1.086
20534 1.039
20535.2 1.148
20536.3 1.125
20537.4 1.133
20538.6 1.141
20539.7 1.093
20540.8 1.133
20542 1.18
20543.2 1.195
20544.3 1.149
20545.5 1.164
20546.6 1.156
20547.8 1.109
20548.9 1.141
20550 1.141
20551.2 1.148
20552.3 1.125
20553.5 1.141
20554.6 1.132
20555.7 1.102
20556.8 1.094
20557.9 1.148
20559 1.102
20560.1 1.07
20561.2 1.055
20562.3 1.125
20563.4 1.109
20564.4 1.055
20565.5 1.031
20566.6 1.094
20567.7 1.086
20568.7 1.047
20569.8 1.062
20570.9 1.094
20572 1.094
20573 1.093
20574.1 1.086
20575.2 1.071
20576.3 1.062
20577.3 1.055
20578.4 1.086
20579.5 1.086
20580.6 1.062
20581.6 1.094
20582.7 1.062
20583.8 1.047
20584.8 1.078
20585.9 1.063
20586.9 1.047
20588 1.055
20589 1.046
20590.1 1.032
20591.1 1.07
20592.1 0.984
20593.2 1.032
20594.2 1.054
20595.3 1.047
20596.3 1.016
20597.4 1.125
20598.5 1.117
20599.6 1.039
20600.6 1.078
20601.8 1.117
20602.9 1.11
20604 1.148
20605.1 1.11
20606.3 1.164
20607.5 1.218
20608.7 1.172
20609.8 1.164
20611 1.164
20612.2 1.157
20613.3 1.171
20614.5 1.165
20615.7 1.164
20616.8 1.156
20618 1.148
20619.1 1.133
20620.2 1.117
20621.3 1.11
20622.4 1.093
20623.5 1.118
20624.7 1.117
20625.7 1.07
20626.8 1.039
20627.9 1.086
20628.9 1.063
20629.9 0.992
20630.9 0.976
20631.9 1.055
20633 1.102
20634.1 1.054
20635.1 1.039
20636.3 1.133
20637.4 1.117
20638.5 1.141
20639.6 1.117
20640.8 1.156
20641.9 1.133
20643 1.11
20644.1 1.101
20645.3 1.125
20646.4 1.125
20647.5 1.086
20648.6 1.086
20649.6 1.078
20650.7 1.07
20651.8 1.086
20652.9 1.086
20654 1.094
20655.1 1.094
20656.1 1.062
20657.2 1.047
20658.2 1.016
20659.2 1.031
20660.3 1.031
20661.3 1.024
20662.4 1.094
20663.4 1.039
20664.4 1.031
20665.5 1.055
20666.6 1.062
20667.6 1.055
20668.6 1.031
20669.7 1.078
20670.8 1.078
20671.9 1.094
20673 1.07
20674.1 1.125
20675.2 1.133
20676.3 1.094
20677.4 1.117
20678.5 1.094
20679.6 1.078
20680.7 1.078
20681.8 1.109
20682.9 1.118
20684 1.093
20685.1 1.086
20686.2 1.086
20687.2 1.047
20688.3 1.063
20689.4 1.078
20690.5 1.093
20691.6 1.149
20692.8 1.141
20693.8 1.07
20695 1.148
20696.1 1.094
20697.2 1.133
20698.3 1.07
20699.4 1.172
20700.5 1.109
20701.7 1.164
20702.8 1.125
20704 1.141
20705.2 1.18
20706.3 1.164
20707.4 1.125
20708.6 1.148
20709.7 1.133
20710.8 1.102
20711.9 1.117
20713.1 1.109
20714.1 1.086
20715.2 1.094
20716.3 1.07
20717.4 1.047
20718.4 1.078
20719.5 1.086
20720.6 1.063
20721.6 1.054
20722.7 1.039
20723.7 1.032
20724.8 1.054
20725.8 1.039
20726.8 1.024
20727.9 1.039
20728.8 0.922
20729.6 0.828
20730.4 0.82
20731.3 0.836
20732.1 0.82
20733 0.868
20733.8 0.859
20734.6 0.836
20735.5 0.82
20736.3 0.821
20737.9 0.829
20738.7 0.828
20739.6 0.851
20740.6 1
20741.7 1.102
20742.9 1.156
20744 1.164
20745.1 1.11
20746.3 1.195
20748.8 1.195
20750 1.164
20752.4 1.14
20753.5 1.078
20754.6 1.11
20755.7 1.125
20756.8 1.101
20757.9 1.117
20759 1.118
20760.1 1.109
20761.2 1.086
20762.3 1.078
20763.5 1.172
20764.6 1.125
20765.7 1.07
20766.8 1.086
20767.9 1.125
20769 1.078
20770.1 1.086
20771.2 1.149
20772.3 1.101
20773.4 1.102
20774.5 1.094
20775.6 1.132
20776.8 1.172
20778 1.156
20779.1 1.172
20780.3 1.133
20781.4 1.172
20782.6 1.172
20783.7 1.133
20784.9 1.164
20786 1.125
20787.2 1.148
20788.4 1.18
20789.5 1.156
20790.7 1.141
20791.8 1.117
20792.9 1.133
20794 1.125
20795.1 1.101
20796.3 1.172
20797.5 1.156
20798.6 1.11
20799.7 1.125
20800.8 1.14
20802 1.157
20803.1 1.125
20804.3 1.179
20805.4 1.149
20806.6 1.117
20807.7 1.117
20808.8 1.156
20809.9 1.11
20811.1 1.125
20812.1 1.062
20813.2 1.086
20814.3 1.063
20815.4 1.07
20816.4 1.063
20817.5 1.054
20818.5 1.047
20819.5 1.024
20820.6 1.031
20821.6 1.07
20822.8 1.156
20823.9 1.141
20825.1 1.125
20826.2 1.172
20827.4 1.141
20828.6 1.187
20829.7 1.141
20830.9 1.187
20832.1 1.164
20833.2 1.133
20835.6 1.046
20836.5 0.93
20837.4 0.883
20838.3 0.906
20839.2 0.875
20840.1 0.938
20841.1 1
20842 0.906
20843 0.945
20844 1.024
20845 1.023
20846 0.977
20847 0.984
20848.1 1.149
20849.3 1.21
20850.6 1.25
20851.8 1.211
20852.9 1.094
20854.1 1.219
20855.2 1.117
20856.4 1.133
20857.5 1.117
20858.6 1.125
20859.7 1.094
20860.8 1.14
20862 1.133
20863.1 1.149
20864.2 1.078
20865.3 1.062
20866.3 1.078
20867.4 1.079
20868.5 1.054
20869.5 1.024
20870.7 1.195
20871.8 1.125
20872.9 1.094
20873.9 1
20874.9 1.031
20876 1.047
20877 1.016
20878 0.96
20878.9 0.969
20879.9 0.992
20880.9 1.016
20881.9 0.969
20882.9 1.023
20884 1.047
20885 1.016
20886 1.015
20887 0.977
20888 1
20889 1
20889.9 0.906
20890.8 0.906
20891.7 0.914
20892.6 0.891
20893.5 0.852
20894.3 0.89
20895.3 0.938
20896.2 0.898
20897.1 0.883
20898 0.945
20899 0.961
20899.9 0.938
20900.8 0.898
20901.7 0.914
20902.6 0.922
20903.6 0.961
20904.6 0.992
20905.6 1.008
20906.7 1.086
20907.9 1.219
20909.1 1.164
20910.2 1.164
20911.3 1.078
20912.5 1.164
20913.6 1.125
20914.8 1.149
20915.9 1.117
20917 1.093
20918.1 1.102
20919.1 1.078
20920.2 1.102
20921.4 1.14
20922.5 1.086
20923.6 1.11
20924.7 1.125
20926 1.25
20927 1.07
20928.1 1.125
20929.2 1.078
20930.3 1.055
20931.2 0.945
20932.2 1.016
20933.3 1.062
20934.3 1.039
20935.4 1.032
20936.4 1.039
20937.5 1.117
20938.6 1.101
20939.7 1.094
20940.8 1.063
20941.9 1.109
20943 1.109
20944.1 1.102
20945.2 1.109
20946.3 1.071
20947.4 1.078
20948.5 1.101
20949.6 1.11
20950.7 1.117
20951.8 1.117
20952.9 1.102
20954 1.117
20955.2 1.133
20956.2 1.07
20957.3 1.101
20958.4 1.079
20959.5 1.101
20960.6 1.078
20961.7 1.078
20962.8 1.086
20963.8 1.047
20964.9 1.047
20965.9 1.008
20966.8 0.945
20967.7 0.891
20968.6 0.867
20969.5 0.961
20970.5 0.961
20971.5 1
20972.4 0.937
20973.7 1.243
20974.7 1.07
20975.8 1.062
20976.9 1.071
20977.9 1.047
20979 1.093
20980.1 1.094
20981.2 1.102
20982.3 1.101
20983.4 1.086
20984.5 1.149
20985.7 1.132
20986.8 1.125
20987.9 1.133
20989 1.11
20990.1 1.07
20991.2 1.078
20992.3 1.07
20993.3 1.024
20994.3 1.054
20995.4 1.024
20996.4 1.008
20997.4 1.023
20998.4 1.055
20999.5 1.047
21000.5 1.054
21001.6 1.047
21002.7 1.133
21003.8 1.094
21004.9 1.117
21006 1.086
21007.1 1.07
21008.1 1.016
21009.1 1
21010 0.922
21011 0.961
21012 0.992
21013 0.984
21014 1.032
21015 1.007
21016 1.024
21016.9 0.906
21017.9 0.914
21018.8 0.922
21019.6 0.875
21020.5 0.859
21021.6 1.094
21022.7 1.102
21023.7 1.031
21024.9 1.141
21025.9 1.054
21027 1.086
21028.1 1.094
21029.2 1.062
21030.3 1.118
21031.4 1.148
21032.6 1.211
21033.8 1.164
21035 1.18
21036.2 1.203
21037.4 1.203
21038.5 1.133
21039.6 1.047
21040.6 1.054
21041.6 1.008
21042.7 1.016
21043.6 0.984
21044.6 0.985
21045.7 1.07
21046.7 1.039
21047.8 1.047
21048.8 1.062
21049.9 1.039
21051 1.071
21052 1.054
21053.1 1.047
21054.1 1.063
21055.2 1.07
21056.3 1.125
21057.4 1.125
21058.5 1.102
21059.6 1.062
21060.7 1.07
21061.8 1.141
21062.8 1.008
21063.9 1.047
21064.9 0.984
21065.8 0.969
21066.9 1.039
21067.9 1.055
21068.9 1.023
21070 1.055
21071.1 1.086
21072.1 1.047
21073.1 1.023
21074.2 1.016
21075.3 1.109
21076.5 1.203
21077.7 1.234
21078.9 1.196
21080.1 1.172
21081.3 1.25
21082.6 1.273
21083.9 1.25
21085 1.18
21086.2 1.172
21087.3 1.125
21088.4 1.109
21089.5 1.086
21090.7 1.172
21091.8 1.14
21092.9 1.079
21094 1.062
21095 1.031
21096 1.032
21097.1 1.078
21098.2 1.039
21099.2 1.047
21100.2 1.039
21101.3 1.039
21102.3 1.031
21103.3 0.984
21104.3 1.008
21105.3 1.008
21106.3 1.031
21107.4 1.032
21108.4 1
21109.3 0.914
21110.2 0.898
21111.1 0.922
21112.9 0.906
21113.8 0.93
21114.7 0.867
21115.6 0.906
21116.7 1.094
21117.7 1.07
21118.8 1.086
21119.9 1.047
21121 1.101
21122 1.071
21123.3 1.242
21124.4 1.141
21125.6 1.171
21126.8 1.258
21128.1 1.219
21129.3 1.258
21130.5 1.187
21131.7 1.149
21132.8 1.101
21133.8 1.071
21134.9 1.031
21136 1.117
21137.1 1.117
21138.2 1.094
21139.3 1.117
21140.4 1.071
21141.5 1.164
21142.7 1.132
21143.7 1.063
21144.8 1.031
21145.8 1.078
21147 1.11
21148 1.093
21149 0.985
21150 1.008
21151 0.984
21152 0.969
21153 1.008
21154.2 1.171
21155.3 1.086
21156.4 1.141
21157.5 1.055
21158.6 1.156
21159.8 1.18
21161 1.164
21162 1.07
21163.2 1.156
21164.5 1.274
21165.7 1.257
21167 1.243
21168.2 1.203
21169.3 1.125
21170.4 1.117
21171.5 1.086
21172.6 1.109
21173.7 1.102
21174.8 1.117
21175.8 1.031
21176.9 1.032
21177.9 1.023
21178.9 1.016
21179.9 0.992
21180.9 1.015
21182 1.086
21183.1 1.086
21184.2 1.071
21185.3 1.093
21186.4 1.133
21187.5 1.094
21188.6 1.094
21189.7 1.078
21190.7 1.062
21191.8 1.063
21192.8 1.015
21193.9 1.118
21194.9 1.031
21196 1.055
21197 1
21198.1 1.109
21199.2 1.062
21200.3 1.102
21201.4 1.086
21202.5 1.094
21203.6 1.117
21204.7 1.094
21205.8 1.101
21206.8 1.07
21207.9 1.11
21209 1.094
21210.1 1.078
21211.2 1.054
21212.2 1.047
21213.3 1.063
21214.3 1.039
21215.4 1.07
21216.5 1.07
21217.5 1.04
21218.6 1.054
21219.6 1.071
21220.7 1.07
21221.8 1.086
21222.9 1.109
21224 1.07
21225 1.047
21226.1 1.055
21227.1 1.023
21228.1 1.016
21229.1 1.008
21230.1 1.016
21231.1 0.992
21232.1 0.961
21233 0.922
21233.9 0.867
21234.7 0.843
21238.1 0.945
21239 0.875
21239.9 0.883
21240.8 0.875
21241.8 0.992
21242.9 1.094
21244 1.164
21245.1 1.109
21246.4 1.243
21249 1.265
21250.1 1.164
21251.4 1.219
21253.9 1.258
21255 1.14
21256.2 1.11
21257.3 1.148
21258.4 1.133
21259.6 1.148
21260.7 1.118
21261.8 1.093
21262.9 1.11
21264.1 1.179
21265.2 1.141
21266.4 1.149
21267.5 1.109
21268.6 1.164
21269.8 1.133
21270.9 1.125
21272.1 1.156
21273.2 1.156
21274.4 1.157
21275.5 1.085
21276.6 1.125
21277.7 1.149
21278.9 1.156
21280 1.11
21281.1 1.14
21282.3 1.117
21283.4 1.102
21284.5 1.141
21285.6 1.14
21286.7 1.07
21287.8 1.11
21289 1.156
21290.1 1.133
21291.2 1.117
21292.4 1.125
21293.5 1.133
21294.6 1.101
21295.7 1.086
21296.8 1.118
21297.9 1.132
21299 1.118
21300.1 1.093
21301.2 1.078
21302.4 1.149
21303.5 1.101
21304.6 1.102
21305.6 1.07
21306.8 1.118
21307.9 1.156
21309 1.133
21310.2 1.117
21311.3 1.133
21312.4 1.109
21313.5 1.07
21314.5 1.071
21315.6 1.07
21316.6 1.031
21317.7 1.055
21318.7 1.008
21319.7 0.961
21320.7 0.992
21321.6 0.945
21322.5 0.938
21323.5 0.929
21324.7 1.196
21325.7 1.007
21326.6 0.954
21327.6 0.984
21328.6 0.945
21329.5 0.953
21330.4 0.868
21332.1 0.875
21333 0.883
21334.6 0.844
21335.8 1.18
21336.7 0.906
21337.8 1.094
21339 1.195
21340.2 1.203
21341.4 1.18
21342.6 1.164
21343.6 1.086
21344.9 1.203
21346 1.188
21347.2 1.132
21348.3 1.11
21349.4 1.156
21350.6 1.133
21351.7 1.109
21352.8 1.086
21353.9 1.086
21354.9 1.094
21356 1.055
21357.1 1.085
21358.2 1.071
21359.2 1.07
21360.3 1.047
21361.3 1.031
21362.4 1.071
21363.6 1.187
21364.7 1.109
21365.8 1.094
21366.8 1.024
21367.9 1.07
21369 1.117
21370 1.016
21371 1.023
21372.1 1.125
21373.3 1.117
21374.4 1.11
21375.4 1.062
21376.5 1.063
21377.6 1.101
21378.7 1.11
21379.7 1.007
21380.8 1.079
21381.9 1.14
21383 1.094
21384.1 1.125
21385.2 1.055
21386.3 1.125
21387.5 1.203
21388.7 1.187
21389.9 1.227
21391.1 1.148
21392.3 1.211
21394.9 1.258
21396 1.149
21397.2 1.171
21398.5 1.282
21399.6 1.07
21400.6 1.047
21401.7 1.101
21402.8 1.063
21403.8 1.062
21404.9 1.04
21405.9 1.039
21406.9 0.945
21408.7 1.016
21409.7 0.984
21410.6 0.883
21411.7 1.078
21412.7 1.024
21413.7 0.984
21414.6 0.953
21415.7 1.039
21416.7 1.047
21417.8 1.063
21418.8 1.007
21419.9 1.079
21421 1.132
21422.1 1.133
21423.3 1.125
21424.4 1.11
21425.5 1.14
21426.6 1.133
21427.8 1.117
21428.9 1.117
21430 1.11
21431.1 1.101
21432.2 1.102
21433.3 1.094
21434.4 1.078
21435.4 1.078
21436.5 1.101
21437.6 1.086
21438.7 1.071
21439.8 1.093
21440.9 1.149
21442.1 1.156
21445.4 1.156
21446.5 1.063
21447.6 1.109
21448.7 1.117
21449.8 1.102
21451 1.133
21452.1 1.164
21453.3 1.187
21454.5 1.219
21455.7 1.156
21456.9 1.18
21458 1.141
21459.1 1.109
21460.2 1.117
21461.3 1.109
21462.4 1.11
21463.5 1.101
21464.7 1.141
21465.8 1.102
21466.9 1.101
21468 1.11
21469.2 1.179
21470.3 1.133
21471.4 1.102
21472.5 1.062
21473.5 1.024
21474.5 1.039
21475.4 0.89
21476.4 1.016
21477.4 1
21478.4 0.914
21479.5 1.133
21480.6 1.117
21481.6 1.031
21482.7 1.031
21483.8 1.125
21484.9 1.141
21486.1 1.117
21487.2 1.133
21488.3 1.133
21489.5 1.18
21490.7 1.179
21491.8 1.149
21493 1.14
21494.1 1.141
21495.2 1.109
21496.3 1.102
21497.4 1.117
21498.5 1.102
21499.6 1.086
21500.7 1.101
21501.8 1.102
21502.9 1.07
21504 1.055
21504.9 0.968
21505.9 0.946
21507.2 1.351
21508.4 1.157
21509.6 1.179
21510.8 1.203
21512 1.227
21513.2 1.258
21514.4 1.195
21515.5 1.102
21516.7 1.203
21517.9 1.172
21519 1.125
21520.2 1.211
21521.5 1.296
21522.8 1.258
21523.9 1.133
21525.1 1.117
21526.2 1.149
21527.4 1.226
21528.6 1.196
21530 1.343
21531.2 1.282
21532.4 1.132
21533.5 1.149
21534.6 1.101
21535.7 1.071
21536.7 0.992
21537.7 1.015
21538.8 1.063
21539.8 1.055
21540.9 1.086
21542 1.093
21543.1 1.118
21544.3 1.179
21545.5 1.235
21546.8 1.25
21548 1.242
21549.1 1.109
21550.3 1.195
21551.5 1.165
21552.7 1.195
21553.8 1.055
21554.8 1.062
21555.9 1.07
21556.9 1.055
21558 1.063
