# Supplementary material for: Dynamical density delay maps: simple, new method for visualising the behaviour of complex systems
Source: BMC Med Inform Decis Mak. 2014 Jan 18;14:6. doi: 10.1186/1472-6947-14-6 (PMC3899032; doi:10.1186/1472-6947-14-6)
Supplement: Additional file 4 — (Typical_AF.dat). ASCII file with the cardiac interbeat (RR) intervals obtained from the electrocardiographic recording of a subject with atrial fibrillation. [file 1472-6947-14-6-S4.dat]

0.922		61.234
1.039		62.273
0.750		63.023
0.883		63.906
0.820		64.727
0.836		65.562
0.961		66.523
0.828		67.352
0.922		68.273
0.703		68.977
0.805		69.781
0.891		70.672
1.016		71.688
0.727		72.414
0.938		73.352
0.734		74.086
0.930		75.016
0.594		75.609
0.523		76.133
0.516		76.648
0.922		77.570
1.086		78.656
0.766		79.422
0.789		80.211
0.922		81.133
0.273		81.406
1.312		82.719
1.219		83.938
1.234		85.172
0.672		85.844
0.531		86.375
0.836		87.211
0.836		88.047
0.641		88.688
0.492		89.180
0.875		90.055
0.742		90.797
0.477		91.273
0.695		91.969
0.844		92.812
0.703		93.516
0.906		94.422
1.078		95.500
1.062		96.562
0.375		96.938
1.039		97.977
0.766		98.742
0.711		99.453
0.961		100.414
0.875		101.289
0.898		102.188
0.727		102.914
0.531		103.445
0.562		104.008
0.664		104.672
0.961		105.633
0.977		106.609
0.828		107.438
0.336		107.773
0.344		108.117
0.758		108.875
0.977		109.852
0.727		110.578
0.797		111.375
0.711		112.086
0.805		112.891
0.945		113.836
0.812		114.648
0.742		115.391
0.805		116.195
0.477		116.672
1.094		117.766
0.703		118.469
1.008		119.477
0.797		120.273
0.812		121.086
0.859		121.945
0.812		122.758
0.852		123.609
0.680		124.289
0.859		125.148
0.938		126.086
1.031		127.117
0.258		127.375
0.547		127.922
0.609		128.531
0.727		129.258
1.016		130.273
0.938		131.211
0.773		131.984
0.727		132.711
0.938		133.648
0.641		134.289
0.727		135.016
0.891		135.906
0.836		136.742
0.805		137.547
0.695		138.242
0.812		139.055
0.719		139.773
0.945		140.719
0.938		141.656
0.930		142.586
0.758		143.344
0.852		144.195
0.508		144.703
0.570		145.273
0.734		146.008
1.172		147.180
0.648		147.828
0.695		148.523
0.812		149.336
0.656		149.992
0.562		150.555
0.539		151.094
0.773		151.867
0.594		152.461
0.734		153.195
0.828		154.023
0.766		154.789
0.773		155.562
0.906		156.469
0.891		157.359
0.609		157.969
0.719		158.688
0.531		159.219
0.750		159.969
1.062		161.031
0.703		161.734
1.078		162.812
0.719		163.531
1.258		164.789
0.812		165.602
0.664		166.266
1.289		167.555
0.859		168.414
0.953		169.367
0.742		170.109
0.648		170.758
0.750		171.508
0.781		172.289
1.289		173.578
0.945		174.523
0.906		175.430
0.633		176.062
1.070		177.133
0.273		177.406
0.727		178.133
0.789		178.922
0.820		179.742
0.734		180.477
0.625		181.102
0.625		181.727
1.250		182.977
0.523		183.500
0.281		183.781
0.656		184.438
1.125		185.562
0.836		186.398
0.820		187.219
0.883		188.102
0.383		188.484
0.727		189.211
1.016		190.227
0.750		190.977
0.859		191.836
1.000		192.836
0.688		193.523
1.078		194.602
0.742		195.344
0.609		195.953
0.781		196.734
0.945		197.680
0.633		198.312
0.836		199.148
0.602		199.750
0.766		200.516
0.812		201.328
0.820		202.148
0.906		203.055
0.750		203.805
0.703		204.508
0.711		205.219
0.609		205.828
0.586		206.414
0.531		206.945
0.594		207.539
0.734		208.273
0.656		208.930
0.680		209.609
0.648		210.258
0.852		211.109
0.664		211.773
0.695		212.469
0.664		213.133
0.742		213.875
0.672		214.547
0.688		215.234
0.703		215.938
0.898		216.836
0.930		217.766
0.852		218.617
0.617		219.234
0.547		219.781
0.492		220.273
0.820		221.094
0.820		221.914
0.992		222.906
0.594		223.500
0.797		224.297
0.820		225.117
0.820		225.938
0.664		226.602
0.758		227.359
0.773		228.133
0.648		228.781
0.836		229.617
0.844		230.461
0.672		231.133
0.867		232.000
0.766		232.766
0.734		233.500
0.656		234.156
0.688		234.844
0.977		235.820
0.609		236.430
1.148		237.578
0.625		238.203
0.695		238.898
0.820		239.719
1.008		240.727
0.781		241.508
0.789		242.297
0.664		242.961
0.672		243.633
1.094		244.727
0.727		245.453
0.680		246.133
0.852		246.984
0.914		247.898
0.820		248.719
0.742		249.461
0.781		250.242
0.805		251.047
0.758		251.805
0.844		252.648
0.719		253.367
0.695		254.062
0.922		254.984
0.766		255.750
0.641		256.391
0.688		257.078
0.531		257.609
0.828		258.438
0.914		259.352
0.719		260.070
0.859		260.930
0.758		261.688
0.922		262.609
1.203		263.812
0.672		264.484
0.938		265.422
0.914		266.336
0.727		267.062
0.859		267.922
0.773		268.695
0.820		269.516
0.977		270.492
0.680		271.172
0.727		271.898
0.953		272.852
0.859		273.711
0.883		274.594
0.734		275.328
0.773		276.102
0.969		277.070
0.602		277.672
0.477		278.148
0.703		278.852
0.742		279.594
0.820		280.414
0.789		281.203
0.914		282.117
0.695		282.812
0.797		283.609
0.750		284.359
0.930		285.289
0.758		286.047
0.773		286.820
1.023		287.844
0.875		288.719
1.047		289.766
1.102		290.867
0.742		291.609
0.633		292.242
0.844		293.086
1.109		294.195
0.688		294.883
0.875		295.758
0.766		296.523
0.805		297.328
0.664		297.992
0.922		298.914
0.781		299.695
0.945		300.641
0.906		301.547
0.742		302.289
1.016		303.305
0.758		304.062
0.711		304.773
1.062		305.836
0.656		306.492
0.906		307.398
0.664		308.062
0.727		308.789
0.812		309.602
0.953		310.555
0.883		311.438
0.883		312.320
0.984		313.305
0.773		314.078
1.000		315.078
0.766		315.844
0.797		316.641
0.727		317.367
0.609		317.977
1.430		319.406
0.922		320.328
0.648		320.977
0.680		321.656
0.828		322.484
0.875		323.359
0.867		324.227
0.836		325.062
0.922		325.984
0.945		326.930
0.805		327.734
0.891		328.625
1.047		329.672
0.844		330.516
0.797		331.312
0.688		332.000
0.703		332.703
0.898		333.602
1.086		334.688
1.391		336.078
0.734		336.812
0.953		337.766
0.820		338.586
0.742		339.328
0.586		339.914
0.648		340.562
0.805		341.367
0.883		342.250
0.930		343.180
0.984		344.164
0.727		344.891
0.688		345.578
0.727		346.305
0.891		347.195
1.008		348.203
0.562		348.766
0.688		349.453
0.891		350.344
0.828		351.172
0.984		352.156
0.781		352.938
1.086		354.023
0.672		354.695
1.094		355.789
0.758		356.547
1.102		357.648
0.906		358.555
0.688		359.242
0.797		360.039
0.805		360.844
0.898		361.742
0.820		362.562
0.758		363.320
0.766		364.086
0.750		364.836
1.062		365.898
0.938		366.836
0.867		367.703
1.047		368.750
0.727		369.477
0.914		370.391
0.672		371.062
0.867		371.930
0.680		372.609
1.078		373.688
0.797		374.484
0.852		375.336
0.992		376.328
0.836		377.164
0.867		378.031
0.867		378.898
0.938		379.836
1.023		380.859
0.742		381.602
0.828		382.430
0.969		383.398
0.836		384.234
0.797		385.031
0.719		385.750
0.641		386.391
0.789		387.180
0.727		387.906
0.891		388.797
0.914		389.711
0.773		390.484
0.992		391.477
1.016		392.492
0.906		393.398
0.938		394.336
1.031		395.367
0.750		396.117
0.820		396.938
0.867		397.805
0.773		398.578
0.789		399.367
0.844		400.211
0.930		401.141
0.805		401.945
0.844		402.789
0.781		403.570
0.648		404.219
0.844		405.062
0.734		405.797
0.727		406.523
0.867		407.391
0.695		408.086
0.875		408.961
0.578		409.539
0.516		410.055
0.617		410.672
0.914		411.586
0.797		412.383
0.906		413.289
0.734		414.023
0.969		414.992
0.703		415.695
0.805		416.500
0.750		417.250
0.797		418.047
0.766		418.812
0.664		419.477
0.852		420.328
0.906		421.234
0.805		422.039
1.070		423.109
0.867		423.977
0.977		424.953
0.602		425.555
0.727		426.281
0.750		427.031
0.719		427.750
1.008		428.758
0.812		429.570
0.797		430.367
0.766		431.133
0.867		432.000
0.961		432.961
0.711		433.672
0.859		434.531
0.734		435.266
0.914		436.180
0.766		436.945
0.836		437.781
0.914		438.695
0.758		439.453
1.008		440.461
0.836		441.297
0.781		442.078
0.797		442.875
0.695		443.570
0.734		444.305
0.570		444.875
0.781		445.656
0.828		446.484
0.844		447.328
0.750		448.078
0.812		448.891
0.719		449.609
0.883		450.492
0.938		451.430
0.859		452.289
0.711		453.000
0.844		453.844
0.969		454.812
0.852		455.664
0.852		456.516
1.031		457.547
0.852		458.398
0.711		459.109
0.680		459.789
0.516		460.305
0.750		461.055
0.859		461.914
0.883		462.797
0.930		463.727
0.750		464.477
0.742		465.219
0.805		466.023
0.695		466.719
0.922		467.641
0.766		468.406
0.844		469.250
0.758		470.008
0.812		470.820
0.828		471.648
0.750		472.398
0.836		473.234
1.070		474.305
0.961		475.266
0.820		476.086
0.742		476.828
0.922		477.750
0.648		478.398
0.859		479.258
0.820		480.078
0.742		480.820
0.711		481.531
0.875		482.406
1.141		483.547
0.844		484.391
0.891		485.281
0.789		486.070
0.844		486.914
0.797		487.711
0.773		488.484
0.695		489.180
0.992		490.172
0.508		490.680
0.984		491.664
0.961		492.625
0.789		493.414
0.828		494.242
0.789		495.031
0.680		495.711
0.836		496.547
0.703		497.250
1.086		498.336
0.766		499.102
0.977		500.078
0.914		500.992
0.781		501.773
0.875		502.648
0.938		503.586
0.781		504.367
0.805		505.172
0.992		506.164
0.680		506.844
0.891		507.734
0.898		508.633
0.859		509.492
0.836		510.328
1.242		511.570
1.188		512.758
0.844		513.602
0.727		514.328
0.766		515.094
0.898		515.992
1.172		517.164
0.812		517.977
0.844		518.820
0.742		519.562
0.891		520.453
0.859		521.312
0.844		522.156
0.797		522.953
0.922		523.875
0.766		524.641
0.914		525.555
0.609		526.164
0.750		526.914
0.547		527.461
0.812		528.273
0.836		529.109
1.000		530.109
0.797		530.906
1.070		531.977
0.711		532.688
0.805		533.492
0.766		534.258
0.938		535.195
0.727		535.922
0.891		536.812
0.727		537.539
0.867		538.406
1.062		539.469
0.734		540.203
0.945		541.148
0.680		541.828
0.875		542.703
0.906		543.609
0.766		544.375
1.195		545.570
0.828		546.398
0.930		547.328
0.859		548.188
0.961		549.148
0.773		549.922
0.758		550.680
0.906		551.586
0.703		552.289
0.891		553.180
0.867		554.047
0.805		554.852
0.742		555.594
0.914		556.508
0.852		557.359
0.953		558.312
0.906		559.219
0.836		560.055
0.750		560.805
0.727		561.531
0.797		562.328
0.555		562.883
0.953		563.836
0.898		564.734
0.805		565.539
0.781		566.320
0.977		567.297
0.930		568.227
0.953		569.180
0.695		569.875
1.102		570.977
0.914		571.891
0.750		572.641
0.938		573.578
1.039		574.617
0.836		575.453
0.812		576.266
0.758		577.023
0.898		577.922
0.789		578.711
0.734		579.445
1.148		580.594
0.727		581.320
1.031		582.352
0.820		583.172
1.359		584.531
0.898		585.430
1.102		586.531
0.719		587.250
0.906		588.156
0.797		588.953
1.148		590.102
0.797		590.898
0.844		591.742
0.914		592.656
0.898		593.555
0.727		594.281
0.930		595.211
0.844		596.055
0.750		596.805
0.875		597.680
0.695		598.375
0.945		599.320
0.891		600.211
1.055		601.266
1.000		602.266
0.648		602.914
0.812		603.727
0.688		604.414
0.742		605.156
0.781		605.938
0.898		606.836
0.664		607.500
0.898		608.398
0.750		609.148
1.227		610.375
0.820		611.195
0.867		612.062
0.922		612.984
0.812		613.797
0.773		614.570
0.758		615.328
0.688		616.016
0.891		616.906
0.727		617.633
0.781		618.414
1.125		619.539
0.852		620.391
0.719		621.109
0.711		621.820
0.742		622.562
0.750		623.312
0.727		624.039
0.820		624.859
0.750		625.609
0.789		626.398
0.539		626.938
0.656		627.594
0.859		628.453
0.945		629.398
0.680		630.078
0.945		631.023
0.992		632.016
0.930		632.945
1.039		633.984
0.797		634.781
0.656		635.438
0.789		636.227
0.711		636.938
0.922		637.859
0.734		638.594
0.859		639.453
0.867		640.320
0.930		641.250
0.844		642.094
0.703		642.797
0.766		643.562
1.102		644.664
0.641		645.305
0.695		646.000
0.781		646.781
1.125		647.906
0.797		648.703
0.773		649.477
0.711		650.188
0.844		651.031
0.820		651.852
0.969		652.820
0.469		653.289
1.094		654.383
0.805		655.188
0.766		655.953
0.875		656.828
0.867		657.695
0.695		658.391
0.781		659.172
0.703		659.875
0.836		660.711
0.906		661.617
0.805		662.422
0.758		663.180
0.992		664.172
0.883		665.055
0.594		665.648
0.758		666.406
0.727		667.133
0.977		668.109
0.750		668.859
0.820		669.680
0.883		670.562
0.867		671.430
1.016		672.445
0.812		673.258
0.961		674.219
0.719		674.938
0.977		675.914
0.953		676.867
0.820		677.688
0.797		678.484
0.953		679.438
0.742		680.180
0.945		681.125
0.867		681.992
0.977		682.969
0.797		683.766
1.000		684.766
0.828		685.594
0.742		686.336
0.914		687.250
0.758		688.008
0.828		688.836
0.922		689.758
1.039		690.797
0.875		691.672
0.727		692.398
0.758		693.156
0.906		694.062
0.930		694.992
0.820		695.812
0.828		696.641
1.070		697.711
0.672		698.383
0.781		699.164
0.922		700.086
0.922		701.008
0.641		701.648
0.797		702.445
0.750		703.195
0.750		703.945
0.938		704.883
0.977		705.859
0.695		706.555
0.789		707.344
0.672		708.016
0.781		708.797
0.930		709.727
0.945		710.672
0.898		711.570
1.023		712.594
0.891		713.484
0.773		714.258
0.930		715.188
0.719		715.906
0.836		716.742
0.945		717.688
1.102		718.789
0.758		719.547
0.891		720.438
0.688		721.125
0.672		721.797
0.844		722.641
0.812		723.453
1.008		724.461
0.773		725.234
0.750		725.984
0.820		726.805
0.992		727.797
0.758		728.555
0.508		729.062
0.727		729.789
0.820		730.609
1.000		731.609
0.781		732.391
0.812		733.203
0.820		734.023
1.250		735.273
0.688		735.961
0.945		736.906
0.852		737.758
1.141		738.898
1.117		740.016
0.922		740.938
0.672		741.609
0.812		742.422
0.812		743.234
0.938		744.172
0.945		745.117
0.750		745.867
0.766		746.633
0.867		747.500
0.797		748.297
0.953		749.250
0.797		750.047
0.734		750.781
0.688		751.469
0.766		752.234
0.805		753.039
0.875		753.914
0.859		754.773
0.812		755.586
1.031		756.617
0.695		757.312
0.781		758.094
0.859		758.953
0.812		759.766
0.781		760.547
0.953		761.500
1.000		762.500
0.867		763.367
0.961		764.328
0.906		765.234
0.781		766.016
0.789		766.805
0.719		767.523
0.789		768.312
0.836		769.148
1.031		770.180
0.844		771.023
0.922		771.945
0.820		772.766
0.852		773.617
1.023		774.641
0.703		775.344
0.797		776.141
0.797		776.938
0.977		777.914
0.742		778.656
0.969		779.625
0.805		780.430
0.797		781.227
0.758		781.984
0.883		782.867
0.844		783.711
0.883		784.594
0.852		785.445
0.883		786.328
0.688		787.016
0.727		787.742
0.656		788.398
0.828		789.227
0.750		789.977
0.844		790.820
0.938		791.758
1.250		793.008
0.875		793.883
0.898		794.781
0.703		795.484
0.883		796.367
0.859		797.227
0.750		797.977
0.969		798.945
0.680		799.625
0.836		800.461
0.859		801.320
0.844		802.164
0.922		803.086
0.945		804.031
0.680		804.711
0.812		805.523
0.781		806.305
0.867		807.172
0.922		808.094
0.828		808.922
0.789		809.711
0.836		810.547
0.820		811.367
0.836		812.203
0.883		813.086
0.828		813.914
0.992		814.906
0.828		815.734
1.047		816.781
0.742		817.523
1.445		818.969
0.828		819.797
0.922		820.719
1.047		821.766
0.781		822.547
0.680		823.227
1.320		824.547
0.953		825.500
0.797		826.297
0.688		826.984
0.945		827.930
1.109		829.039
0.695		829.734
0.797		830.531
0.812		831.344
0.938		832.281
0.875		833.156
0.805		833.961
0.680		834.641
0.867		835.508
0.828		836.336
0.859		837.195
0.938		838.133
0.789		838.922
0.859		839.781
0.820		840.602
0.969		841.570
0.961		842.531
0.836		843.367
0.734		844.102
0.820		844.922
0.953		845.875
0.844		846.719
1.250		847.969
0.656		848.625
0.781		849.406
0.703		850.109
0.711		850.820
0.555		851.375
0.547		851.922
0.562		852.484
0.781		853.266
1.078		854.344
0.680		855.023
0.648		855.672
0.680		856.352
0.914		857.266
0.672		857.938
0.766		858.703
0.633		859.336
0.781		860.117
0.750		860.867
0.688		861.555
0.500		862.055
0.664		862.719
0.586		863.305
0.688		863.992
0.664		864.656
0.953		865.609
0.719		866.328
0.797		867.125
0.727		867.852
0.602		868.453
0.938		869.391
0.836		870.227
0.875		871.102
0.680		871.781
0.727		872.508
1.031		873.539
0.828		874.367
0.742		875.109
0.781		875.891
0.766		876.656
0.773		877.430
0.922		878.352
0.688		879.039
0.734		879.773
0.688		880.461
0.727		881.188
0.969		882.156
0.516		882.672
0.836		883.508
0.875		884.383
0.695		885.078
0.727		885.805
0.664		886.469
0.781		887.250
0.633		887.883
0.742		888.625
0.656		889.281
0.852		890.133
0.789		890.922
0.758		891.680
0.625		892.305
0.570		892.875
0.586		893.461
0.906		894.367
0.750		895.117
0.859		895.977
0.711		896.688
0.961		897.648
0.625		898.273
0.930		899.203
0.992		900.195
0.766		900.961
0.781		901.742
0.789		902.531
0.633		903.164
0.859		904.023
0.648		904.672
0.914		905.586
0.945		906.531
0.789		907.320
0.695		908.016
0.781		908.797
0.828		909.625
0.500		910.125
1.070		911.195
0.656		911.852
0.727		912.578
1.000		913.578
0.773		914.352
0.891		915.242
0.828		916.070
0.773		916.844
0.766		917.609
0.773		918.383
0.766		919.148
0.672		919.820
0.898		920.719
0.703		921.422
0.758		922.180
0.945		923.125
0.781		923.906
0.875		924.781
0.852		925.633
0.609		926.242
0.680		926.922
1.148		928.070
0.656		928.727
0.961		929.688
0.875		930.562
0.719		931.281
0.750		932.031
0.742		932.773
0.938		933.711
0.836		934.547
0.797		935.344
0.828		936.172
0.648		936.820
0.719		937.539
0.664		938.203
0.836		939.039
0.625		939.664
0.758		940.422
0.688		941.109
0.836		941.945
0.781		942.727
0.922		943.648
0.711		944.359
0.570		944.930
0.609		945.539
0.703		946.242
0.758		947.000
0.766		947.766
0.758		948.523
0.695		949.219
0.688		949.906
0.766		950.672
0.961		951.633
0.734		952.367
0.805		953.172
0.945		954.117
0.945		955.062
0.656		955.719
0.812		956.531
0.742		957.273
0.828		958.102
1.219		959.320
0.609		959.930
0.680		960.609
0.656		961.266
0.812		962.078
0.867		962.945
0.734		963.680
0.719		964.398
0.703		965.102
0.844		965.945
0.648		966.594
0.805		967.398
0.844		968.242
0.828		969.070
0.648		969.719
0.867		970.586
0.688		971.273
0.719		971.992
0.781		972.773
0.719		973.492
0.867		974.359
0.766		975.125
0.938		976.062
0.867		976.930
0.672		977.602
0.703		978.305
0.750		979.055
0.945		980.000
0.664		980.664
0.703		981.367
0.734		982.102
0.789		982.891
0.844		983.734
0.859		984.594
1.039		985.633
0.719		986.352
0.820		987.172
0.742		987.914
0.734		988.648
0.766		989.414
0.703		990.117
0.844		990.961
0.625		991.586
0.609		992.195
0.750		992.945
0.750		993.695
0.773		994.469
0.852		995.320
0.836		996.156
0.852		997.008
0.938		997.945
0.711		998.656
0.789		999.445
1.031		1000.477
0.789		1001.266
0.781		1002.047
0.938		1002.984
0.602		1003.586
0.656		1004.242
0.711		1004.953
0.727		1005.680
0.664		1006.344
0.664		1007.008
0.797		1007.805
0.758		1008.562
0.594		1009.156
0.602		1009.758
0.781		1010.539
0.719		1011.258
0.836		1012.094
0.844		1012.938
0.672		1013.609
0.766		1014.375
0.703		1015.078
0.734		1015.812
1.031		1016.844
0.586		1017.430
0.656		1018.086
0.945		1019.031
0.773		1019.805
0.961		1020.766
0.766		1021.531
0.711		1022.242
0.625		1022.867
0.977		1023.844
0.742		1024.586
0.766		1025.352
0.680		1026.031
0.820		1026.852
0.680		1027.531
0.984		1028.516
0.812		1029.328
0.766		1030.094
0.852		1030.945
1.039		1031.984
0.789		1032.773
0.938		1033.711
0.836		1034.547
0.852		1035.398
0.844		1036.242
0.898		1037.141
0.703		1037.844
0.664		1038.508
0.664		1039.172
1.094		1040.266
0.852		1041.117
0.773		1041.891
0.695		1042.586
0.680		1043.266
0.977		1044.242
0.727		1044.969
0.852		1045.820
0.797		1046.617
0.648		1047.266
0.508		1047.773
0.734		1048.508
0.859		1049.367
0.867		1050.234
0.578		1050.812
0.508		1051.320
0.562		1051.883
0.719		1052.602
0.938		1053.539
0.617		1054.156
0.836		1054.992
0.773		1055.766
0.844		1056.609
0.594		1057.203
0.492		1057.695
0.719		1058.414
0.516		1058.930
0.844		1059.773
0.914		1060.688
0.688		1061.375
0.805		1062.180
0.609		1062.789
0.734		1063.523
0.727		1064.250
0.703		1064.953
0.727		1065.680
0.641		1066.320
0.578		1066.898
0.719		1067.617
0.648		1068.266
0.836		1069.102
0.625		1069.727
0.719		1070.445
0.852		1071.297
1.062		1072.359
0.625		1072.984
0.742		1073.727
0.898		1074.625
0.805		1075.430
0.617		1076.047
0.734		1076.781
0.805		1077.586
0.781		1078.367
0.609		1078.977
0.641		1079.617
0.758		1080.375
0.664		1081.039
0.688		1081.727
0.797		1082.523
0.625		1083.148
0.633		1083.781
0.969		1084.750
0.734		1085.484
0.812		1086.297
0.594		1086.891
0.500		1087.391
0.547		1087.938
0.648		1088.586
0.969		1089.555
0.609		1090.164
0.711		1090.875
0.727		1091.602
0.641		1092.242
0.852		1093.094
0.602		1093.695
0.664		1094.359
0.711		1095.070
0.812		1095.883
0.594		1096.477
0.680		1097.156
0.953		1098.109
0.867		1098.977
0.586		1099.562
0.688		1100.250
0.977		1101.227
0.734		1101.961
0.594		1102.555
0.602		1103.156
0.812		1103.969
0.758		1104.727
0.930		1105.656
0.695		1106.352
0.641		1106.992
0.641		1107.633
0.750		1108.383
0.703		1109.086
0.805		1109.891
0.797		1110.688
0.664		1111.352
0.789		1112.141
0.703		1112.844
0.773		1113.617
0.680		1114.297
0.703		1115.000
0.688		1115.688
0.859		1116.547
0.727		1117.273
0.727		1118.000
0.836		1118.836
0.672		1119.508
0.633		1120.141
0.633		1120.773
0.828		1121.602
0.578		1122.180
0.680		1122.859
0.789		1123.648
0.602		1124.250
0.742		1124.992
0.633		1125.625
0.641		1126.266
0.734		1127.000
0.820		1127.820
0.508		1128.328
0.609		1128.938
0.602		1129.539
0.859		1130.398
0.641		1131.039
0.664		1131.703
0.758		1132.461
1.070		1133.531
0.828		1134.359
0.586		1134.945
0.633		1135.578
0.656		1136.234
0.836		1137.070
0.680		1137.750
0.703		1138.453
0.594		1139.047
0.578		1139.625
0.680		1140.305
0.750		1141.055
0.758		1141.812
0.703		1142.516
0.680		1143.195
0.570		1143.766
0.477		1144.242
0.555		1144.797
0.508		1145.305
0.445		1145.750
0.531		1146.281
0.586		1146.867
0.703		1147.570
0.672		1148.242
0.477		1148.719
0.500		1149.219
0.555		1149.773
0.516		1150.289
0.484		1150.773
0.742		1151.516
0.602		1152.117
0.656		1152.773
0.578		1153.352
0.789		1154.141
0.594		1154.734
0.562		1155.297
0.625		1155.922
0.773		1156.695
0.602		1157.297
0.688		1157.984
0.695		1158.680
0.961		1159.641
0.594		1160.234
0.625		1160.859
0.602		1161.461
0.562		1162.023
0.648		1162.672
0.648		1163.320
0.594		1163.914
0.648		1164.562
0.867		1165.430
0.648		1166.078
0.914		1166.992
0.664		1167.656
0.883		1168.539
0.703		1169.242
0.883		1170.125
0.836		1170.961
0.711		1171.672
0.688		1172.359
0.727		1173.086
0.984		1174.070
0.820		1174.891
0.734		1175.625
0.680		1176.305
0.891		1177.195
0.617		1177.812
0.664		1178.477
0.680		1179.156
0.953		1180.109
0.617		1180.727
0.812		1181.539
0.820		1182.359
0.719		1183.078
0.734		1183.812
0.664		1184.477
0.984		1185.461
0.750		1186.211
1.148		1187.359
0.602		1187.961
0.688		1188.648
0.734		1189.383
0.930		1190.312
0.617		1190.930
0.562		1191.492
0.594		1192.086
0.688		1192.773
0.719		1193.492
0.812		1194.305
0.742		1195.047
0.711		1195.758
0.773		1196.531
0.625		1197.156
0.664		1197.820
0.797		1198.617
0.648		1199.266
0.711		1199.977
0.922		1200.898
0.797		1201.695
0.641		1202.336
0.719		1203.055
0.578		1203.633
0.469		1204.102
0.523		1204.625
0.750		1205.375
0.633		1206.008
0.625		1206.633
0.703		1207.336
0.898		1208.234
0.586		1208.820
0.562		1209.383
0.570		1209.953
0.711		1210.664
0.836		1211.500
0.633		1212.133
0.789		1212.922
0.930		1213.852
0.586		1214.438
0.516		1214.953
0.734		1215.688
0.938		1216.625
0.625		1217.250
0.688		1217.938
0.875		1218.812
0.547		1219.359
0.797		1220.156
0.664		1220.820
0.797		1221.617
0.883		1222.500
0.891		1223.391
0.859		1224.250
0.656		1224.906
0.914		1225.820
0.633		1226.453
0.969		1227.422
0.656		1228.078
0.680		1228.758
0.703		1229.461
0.766		1230.227
0.648		1230.875
0.766		1231.641
0.797		1232.438
0.672		1233.109
0.766		1233.875
0.727		1234.602
0.609		1235.211
0.695		1235.906
0.711		1236.617
0.875		1237.492
0.750		1238.242
0.727		1238.969
0.695		1239.664
0.688		1240.352
0.773		1241.125
1.039		1242.164
0.727		1242.891
0.922		1243.812
0.977		1244.789
0.711		1245.500
0.656		1246.156
1.055		1247.211
0.617		1247.828
0.672		1248.500
0.742		1249.242
0.680		1249.922
0.789		1250.711
0.914		1251.625
0.711		1252.336
0.656		1252.992
0.797		1253.789
0.586		1254.375
0.562		1254.938
0.781		1255.719
0.719		1256.438
0.836		1257.273
0.797		1258.070
0.477		1258.547
0.914		1259.461
0.938		1260.398
0.789		1261.188
0.883		1262.070
1.000		1263.070
0.633		1263.703
0.617		1264.320
0.586		1264.906
0.648		1265.555
0.844		1266.398
0.805		1267.203
0.898		1268.102
0.766		1268.867
0.867		1269.734
0.734		1270.469
0.867		1271.336
0.625		1271.961
0.688		1272.648
0.695		1273.344
0.672		1274.016
0.695		1274.711
0.703		1275.414
0.797		1276.211
0.828		1277.039
0.664		1277.703
0.773		1278.477
0.953		1279.430
0.656		1280.086
0.781		1280.867
0.703		1281.570
0.688		1282.258
0.750		1283.008
0.781		1283.789
0.680		1284.469
0.742		1285.211
0.750		1285.961
1.078		1287.039
0.789		1287.828
0.758		1288.586
0.727		1289.312
0.906		1290.219
0.594		1290.812
0.750		1291.562
0.750		1292.312
0.789		1293.102
0.711		1293.812
0.680		1294.492
1.172		1295.664
0.750		1296.414
0.758		1297.172
0.734		1297.906
0.812		1298.719
0.711		1299.430
0.875		1300.305
0.852		1301.156
0.664		1301.820
0.734		1302.555
0.617		1303.172
1.086		1304.258
0.648		1304.906
0.734		1305.641
0.992		1306.633
0.852		1307.484
0.859		1308.344
0.930		1309.273
0.719		1309.992
0.672		1310.664
0.766		1311.430
0.773		1312.203
0.789		1312.992
0.898		1313.891
0.867		1314.758
0.703		1315.461
0.664		1316.125
0.727		1316.852
0.820		1317.672
0.648		1318.320
0.938		1319.258
0.789		1320.047
0.961		1321.008
0.805		1321.812
0.680		1322.492
0.906		1323.398
0.688		1324.086
0.891		1324.977
0.883		1325.859
0.883		1326.742
0.781		1327.523
0.758		1328.281
0.688		1328.969
0.781		1329.750
0.750		1330.500
0.820		1331.320
0.805		1332.125
0.875		1333.000
0.578		1333.578
1.008		1334.586
0.609		1335.195
0.781		1335.977
0.578		1336.555
0.742		1337.297
0.836		1338.133
0.883		1339.016
0.555		1339.570
0.680		1340.250
0.625		1340.875
0.617		1341.492
0.938		1342.430
0.883		1343.312
0.727		1344.039
0.734		1344.773
0.836		1345.609
0.953		1346.562
0.719		1347.281
0.688		1347.969
0.906		1348.875
0.922		1349.797
0.656		1350.453
0.820		1351.273
0.828		1352.102
1.016		1353.117
0.781		1353.898
0.789		1354.688
0.734		1355.422
0.766		1356.188
0.953		1357.141
0.703		1357.844
0.781		1358.625
0.703		1359.328
0.758		1360.086
0.703		1360.789
0.742		1361.531
1.016		1362.547
1.172		1363.719
0.609		1364.328
0.852		1365.180
0.695		1365.875
0.836		1366.711
0.953		1367.664
0.688		1368.352
0.812		1369.164
0.844		1370.008
0.875		1370.883
0.680		1371.562
0.719		1372.281
0.664		1372.945
0.703		1373.648
0.836		1374.484
0.742		1375.227
0.664		1375.891
0.500		1376.391
0.508		1376.898
0.719		1377.617
0.852		1378.469
0.953		1379.422
0.773		1380.195
0.977		1381.172
0.680		1381.852
0.648		1382.500
0.695		1383.195
0.742		1383.938
0.820		1384.758
0.953		1385.711
0.797		1386.508
0.766		1387.273
0.938		1388.211
0.867		1389.078
0.680		1389.758
0.922		1390.680
0.852		1391.531
1.039		1392.570
0.562		1393.133
0.711		1393.844
0.781		1394.625
0.609		1395.234
0.742		1395.977
0.789		1396.766
0.695		1397.461
0.922		1398.383
0.672		1399.055
0.750		1399.805
0.945		1400.750
0.688		1401.438
0.523		1401.961
0.547		1402.508
0.828		1403.336
1.086		1404.422
0.734		1405.156
0.727		1405.883
0.766		1406.648
0.914		1407.562
1.117		1408.680
0.938		1409.617
0.789		1410.406
0.594		1411.000
0.523		1411.523
0.781		1412.305
0.781		1413.086
0.906		1413.992
0.852		1414.844
0.703		1415.547
0.570		1416.117
0.648		1416.766
0.867		1417.633
0.812		1418.445
0.977		1419.422
0.984		1420.406
0.844		1421.250
0.609		1421.859
1.188		1423.047
1.070		1424.117
0.664		1424.781
0.742		1425.523
0.828		1426.352
0.797		1427.148
0.719		1427.867
0.742		1428.609
0.930		1429.539
0.641		1430.180
0.734		1430.914
0.617		1431.531
0.766		1432.297
0.984		1433.281
1.031		1434.312
0.672		1434.984
0.672		1435.656
0.922		1436.578
0.703		1437.281
0.891		1438.172
1.086		1439.258
0.625		1439.883
0.773		1440.656
0.906		1441.562
0.586		1442.148
0.523		1442.672
0.523		1443.195
0.531		1443.727
0.820		1444.547
0.844		1445.391
0.727		1446.117
0.539		1446.656
0.516		1447.172
0.531		1447.703
0.805		1448.508
0.930		1449.438
0.695		1450.133
0.727		1450.859
0.906		1451.766
0.648		1452.414
0.898		1453.312
0.789		1454.102
0.742		1454.844
0.820		1455.664
0.695		1456.359
0.984		1457.344
0.938		1458.281
0.719		1459.000
0.891		1459.891
0.859		1460.750
0.719		1461.469
0.789		1462.258
0.742		1463.000
0.758		1463.758
0.719		1464.477
0.805		1465.281
0.852		1466.133
0.852		1466.984
0.961		1467.945
1.086		1469.031
0.898		1469.930
0.844		1470.773
0.711		1471.484
0.930		1472.414
0.695		1473.109
0.742		1473.852
0.836		1474.688
0.789		1475.477
0.867		1476.344
0.812		1477.156
1.008		1478.164
0.641		1478.805
0.719		1479.523
0.641		1480.164
0.773		1480.938
0.812		1481.750
0.711		1482.461
0.812		1483.273
0.625		1483.898
0.469		1484.367
0.484		1484.852
0.562		1485.414
0.578		1485.992
0.602		1486.594
0.617		1487.211
0.664		1487.875
0.516		1488.391
0.633		1489.023
0.727		1489.750
0.820		1490.570
1.086		1491.656
0.836		1492.492
0.719		1493.211
0.695		1493.906
0.695		1494.602
0.766		1495.367
0.836		1496.203
0.766		1496.969
0.859		1497.828
0.836		1498.664
0.695		1499.359
0.609		1499.969
0.656		1500.625
0.711		1501.336
0.703		1502.039
0.750		1502.789
0.945		1503.734
0.719		1504.453
0.781		1505.234
0.914		1506.148
0.820		1506.969
0.812		1507.781
0.898		1508.680
0.789		1509.469
0.688		1510.156
0.680		1510.836
0.766		1511.602
0.961		1512.562
0.742		1513.305
0.773		1514.078
0.969		1515.047
0.891		1515.938
0.828		1516.766
0.805		1517.570
1.047		1518.617
0.930		1519.547
0.789		1520.336
0.781		1521.117
1.125		1522.242
0.625		1522.867
0.695		1523.562
0.688		1524.250
1.156		1525.406
1.047		1526.453
0.688		1527.141
0.922		1528.062
0.688		1528.750
0.828		1529.578
0.797		1530.375
0.797		1531.172
0.781		1531.953
0.727		1532.680
1.062		1533.742
0.656		1534.398
0.844		1535.242
0.633		1535.875
0.766		1536.641
0.789		1537.430
0.742		1538.172
0.969		1539.141
0.695		1539.836
0.734		1540.570
0.742		1541.312
0.891		1542.203
0.875		1543.078
0.859		1543.938
0.836		1544.773
0.805		1545.578
1.172		1546.750
0.797		1547.547
0.656		1548.203
0.898		1549.102
0.688		1549.789
0.859		1550.648
1.094		1551.742
0.648		1552.391
0.688		1553.078
0.797		1553.875
0.797		1554.672
0.781		1555.453
0.836		1556.289
0.617		1556.906
0.703		1557.609
1.086		1558.695
0.758		1559.453
0.867		1560.320
0.828		1561.148
0.711		1561.859
0.914		1562.773
0.734		1563.508
0.727		1564.234
0.773		1565.008
0.820		1565.828
0.898		1566.727
0.766		1567.492
0.977		1568.469
0.734		1569.203
0.906		1570.109
0.711		1570.820
0.758		1571.578
0.773		1572.352
0.805		1573.156
0.898		1574.055
0.898		1574.953
0.836		1575.789
0.711		1576.500
0.992		1577.492
0.758		1578.250
0.922		1579.172
0.742		1579.914
0.852		1580.766
0.766		1581.531
0.930		1582.461
1.023		1583.484
0.961		1584.445
0.594		1585.039
0.625		1585.664
0.516		1586.180
0.852		1587.031
0.898		1587.930
0.781		1588.711
0.836		1589.547
0.969		1590.516
0.828		1591.344
0.672		1592.016
0.688		1592.703
0.617		1593.320
0.625		1593.945
0.711		1594.656
0.836		1595.492
0.773		1596.266
0.797		1597.062
0.727		1597.789
0.828		1598.617
0.867		1599.484
0.852		1600.336
0.711		1601.047
0.789		1601.836
0.664		1602.500
1.102		1603.602
0.727		1604.328
0.664		1604.992
0.883		1605.875
0.680		1606.555
0.828		1607.383
0.812		1608.195
0.695		1608.891
0.992		1609.883
0.844		1610.727
0.750		1611.477
0.852		1612.328
0.938		1613.266
0.648		1613.914
0.789		1614.703
0.844		1615.547
1.133		1616.680
0.859		1617.539
0.797		1618.336
0.781		1619.117
0.812		1619.930
0.656		1620.586
1.000		1621.586
0.789		1622.375
0.695		1623.070
0.703		1623.773
0.703		1624.477
0.719		1625.195
1.008		1626.203
0.648		1626.852
0.531		1627.383
0.797		1628.180
0.883		1629.062
0.727		1629.789
0.688		1630.477
0.727		1631.203
0.891		1632.094
0.977		1633.070
0.867		1633.938
0.711		1634.648
0.680		1635.328
0.891		1636.219
0.711		1636.930
0.961		1637.891
0.875		1638.766
1.031		1639.797
0.672		1640.469
0.805		1641.273
0.898		1642.172
0.641		1642.812
0.734		1643.547
0.781		1644.328
0.727		1645.055
0.938		1645.992
[truncated: 115,100 more rows]
