# Supplementary material for: Dynamical density delay maps: simple, new method for visualising the behaviour of complex systems
Source: BMC Med Inform Decis Mak. 2014 Jan 18;14:6. doi: 10.1186/1472-6947-14-6 (PMC3899032; doi:10.1186/1472-6947-14-6)
Supplement: Additional file 7 — (Atypical_AF.dat). ASCII file with the cardiac interbeat (RR) intervals obtained from the electrocardiographic recording of a subject with atrial fibrillation, whose contour and D3 maps show atypical dynamical patterns. [file 1472-6947-14-6-S7.dat]

0.742		660.984
0.508		661.492
0.477		661.969
0.797		662.766
0.477		663.242
0.758		664.000
0.805		664.805
0.508		665.312
0.445		665.758
0.430		666.188
0.266		666.453
0.594		667.047
0.672		667.719
0.641		668.359
0.523		668.883
0.664		669.547
0.570		670.117
0.336		670.453
0.453		670.906
0.438		671.344
0.367		671.711
0.359		672.070
0.781		672.852
0.859		673.711
0.664		674.375
0.508		674.883
0.758		675.641
0.805		676.445
0.461		676.906
0.516		677.422
0.266		677.688
0.414		678.102
0.469		678.570
0.680		679.250
0.547		679.797
0.688		680.484
1.039		681.523
0.703		682.227
0.492		682.719
0.453		683.172
0.734		683.906
0.695		684.602
0.711		685.312
0.727		686.039
0.531		686.570
0.367		686.938
0.570		687.508
0.367		687.875
0.414		688.289
0.711		689.000
0.516		689.516
0.453		689.969
0.711		690.680
0.766		691.445
0.961		692.406
0.531		692.938
0.461		693.398
0.445		693.844
0.445		694.289
0.711		695.000
0.484		695.484
0.445		695.930
0.695		696.625
0.641		697.266
0.969		698.234
0.492		698.727
0.391		699.117
0.414		699.531
0.695		700.227
0.500		700.727
0.641		701.367
0.625		701.992
0.820		702.812
0.867		703.680
0.781		704.461
0.469		704.930
0.469		705.398
0.453		705.852
0.992		706.844
0.844		707.688
0.484		708.172
0.406		708.578
0.414		708.992
0.422		709.414
0.469		709.883
0.469		710.352
0.688		711.039
0.703		711.742
0.594		712.336
0.531		712.867
0.383		713.250
0.742		713.992
0.703		714.695
0.703		715.398
0.695		716.094
0.773		716.867
0.734		717.602
0.781		718.383
0.516		718.898
0.422		719.320
0.742		720.062
0.672		720.734
0.547		721.281
0.633		721.914
0.883		722.797
0.539		723.336
0.461		723.797
0.469		724.266
0.469		724.734
0.805		725.539
0.453		725.992
0.742		726.734
0.727		727.461
0.742		728.203
0.562		728.766
0.938		729.703
0.844		730.547
0.477		731.023
0.523		731.547
0.594		732.141
0.438		732.578
0.445		733.023
0.617		733.641
0.477		734.117
0.727		734.844
0.492		735.336
0.641		735.977
0.781		736.758
0.688		737.445
0.820		738.266
0.898		739.164
0.734		739.898
0.727		740.625
0.930		741.555
0.477		742.031
0.359		742.391
0.742		743.133
0.789		743.922
0.453		744.375
0.781		745.156
0.750		745.906
0.742		746.648
0.562		747.211
0.953		748.164
0.820		748.984
0.789		749.773
0.773		750.547
0.508		751.055
0.430		751.484
0.766		752.250
0.602		752.852
0.766		753.617
0.766		754.383
0.805		755.188
0.727		755.914
0.805		756.719
0.656		757.375
0.938		758.312
0.906		759.219
0.820		760.039
0.812		760.852
0.789		761.641
0.477		762.117
0.750		762.867
0.781		763.648
0.484		764.133
0.742		764.875
0.500		765.375
0.453		765.828
0.695		766.523
0.578		767.102
0.727		767.828
0.461		768.289
0.422		768.711
0.742		769.453
0.914		770.367
0.680		771.047
0.789		771.836
0.445		772.281
0.398		772.680
0.523		773.203
0.812		774.016
0.531		774.547
0.680		775.227
0.906		776.133
0.773		776.906
0.562		777.469
0.508		777.977
0.781		778.758
0.680		779.438
0.602		780.039
0.906		780.945
0.641		781.586
0.781		782.367
0.570		782.938
0.680		783.617
0.461		784.078
0.680		784.758
0.734		785.492
0.477		785.969
0.664		786.633
0.469		787.102
0.805		787.906
0.531		788.438
0.812		789.250
0.789		790.039
0.836		790.875
0.859		791.734
0.617		792.352
0.641		792.992
0.531		793.523
0.672		794.195
0.805		795.000
0.492		795.492
0.445		795.938
0.570		796.508
0.984		797.492
0.617		798.109
0.742		798.852
0.461		799.312
0.695		800.008
0.469		800.477
0.680		801.156
0.484		801.641
0.430		802.070
0.688		802.758
0.664		803.422
0.867		804.289
0.531		804.820
0.539		805.359
0.492		805.852
0.805		806.656
0.547		807.203
0.445		807.648
0.445		808.094
0.648		808.742
0.695		809.438
0.891		810.328
0.773		811.102
0.438		811.539
0.438		811.977
0.766		812.742
0.891		813.633
0.508		814.141
0.641		814.781
0.539		815.320
0.461		815.781
0.797		816.578
0.523		817.102
0.656		817.758
1.148		818.906
0.477		819.383
0.438		819.820
0.422		820.242
0.438		820.680
0.500		821.180
0.453		821.633
1.133		822.766
0.555		823.320
0.414		823.734
0.727		824.461
0.781		825.242
0.750		825.992
0.484		826.477
0.859		827.336
0.773		828.109
0.797		828.906
0.734		829.641
1.000		830.641
0.727		831.367
0.555		831.922
0.367		832.289
0.336		832.625
0.492		833.117
0.562		833.680
0.688		834.367
0.664		835.031
0.758		835.789
0.609		836.398
0.992		837.391
0.633		838.023
0.859		838.883
0.789		839.672
0.742		840.414
0.727		841.141
0.898		842.039
0.586		842.625
0.508		843.133
0.469		843.602
0.711		844.312
0.477		844.789
0.555		845.344
0.836		846.180
0.828		847.008
0.477		847.484
0.438		847.922
0.445		848.367
0.359		848.727
0.672		849.398
0.539		849.938
1.008		850.945
0.789		851.734
0.500		852.234
0.938		853.172
0.680		853.852
0.711		854.562
0.781		855.344
0.820		856.164
0.484		856.648
0.445		857.094
0.438		857.531
0.367		857.898
0.359		858.258
0.562		858.820
0.633		859.453
0.789		860.242
0.812		861.055
0.812		861.867
0.633		862.500
1.195		863.695
0.805		864.500
0.828		865.328
0.797		866.125
0.484		866.609
0.438		867.047
0.594		867.641
0.750		868.391
0.492		868.883
0.469		869.352
0.656		870.008
0.781		870.789
0.664		871.453
0.750		872.203
0.734		872.938
0.852		873.789
0.500		874.289
0.414		874.703
0.766		875.469
0.781		876.250
0.672		876.922
0.828		877.750
0.820		878.570
0.648		879.219
0.734		879.953
0.477		880.430
0.562		880.992
0.742		881.734
0.578		882.312
0.453		882.766
0.430		883.195
0.430		883.625
0.422		884.047
0.711		884.758
0.500		885.258
0.430		885.688
0.688		886.375
0.531		886.906
0.742		887.648
1.008		888.656
0.836		889.492
0.492		889.984
0.422		890.406
0.430		890.836
0.664		891.500
0.867		892.367
0.484		892.852
0.758		893.609
0.977		894.586
0.992		895.578
0.789		896.367
0.812		897.180
0.742		897.922
0.469		898.391
0.656		899.047
0.492		899.539
0.445		899.984
0.461		900.445
0.508		900.953
0.781		901.734
0.383		902.117
0.500		902.617
0.469		903.086
0.438		903.523
0.516		904.039
1.047		905.086
0.883		905.969
0.805		906.773
0.867		907.641
1.016		908.656
0.734		909.391
0.719		910.109
0.883		910.992
0.688		911.680
0.445		912.125
0.602		912.727
0.852		913.578
0.875		914.453
1.141		915.594
0.750		916.344
0.828		917.172
0.516		917.688
0.438		918.125
0.680		918.805
0.727		919.531
0.734		920.266
0.953		921.219
0.766		921.984
0.523		922.508
0.711		923.219
0.492		923.711
0.734		924.445
0.461		924.906
0.508		925.414
0.367		925.781
0.938		926.719
0.727		927.445
0.953		928.398
0.539		928.938
0.734		929.672
0.805		930.477
0.836		931.312
0.656		931.969
0.828		932.797
0.578		933.375
0.633		934.008
0.734		934.742
0.477		935.219
0.422		935.641
0.648		936.289
0.500		936.789
0.781		937.570
0.508		938.078
0.742		938.820
0.812		939.633
0.703		940.336
0.836		941.172
0.516		941.688
0.719		942.406
0.484		942.891
0.453		943.344
0.414		943.758
0.727		944.484
0.477		944.961
0.711		945.672
0.555		946.227
0.781		947.008
0.391		947.398
0.789		948.188
0.586		948.773
0.758		949.531
1.062		950.594
0.883		951.477
0.508		951.984
0.711		952.695
0.492		953.188
0.781		953.969
0.703		954.672
0.773		955.445
1.102		956.547
0.812		957.359
0.547		957.906
0.398		958.305
0.688		958.992
0.430		959.422
0.750		960.172
0.469		960.641
0.641		961.281
0.750		962.031
0.820		962.852
0.891		963.742
0.562		964.305
0.703		965.008
0.484		965.492
0.500		965.992
0.922		966.914
0.805		967.719
0.836		968.555
0.984		969.539
0.641		970.180
0.852		971.031
0.703		971.734
0.625		972.359
1.102		973.461
0.523		973.984
0.773		974.758
0.930		975.688
0.539		976.227
0.703		976.930
0.703		977.633
0.812		978.445
0.734		979.180
0.539		979.719
0.695		980.414
0.758		981.172
0.945		982.117
0.562		982.680
0.711		983.391
0.766		984.156
0.531		984.688
1.172		985.859
0.609		986.469
0.469		986.938
0.422		987.359
0.930		988.289
0.953		989.242
0.492		989.734
0.680		990.414
0.766		991.180
0.906		992.086
0.922		993.008
0.953		993.961
0.531		994.492
0.523		995.016
1.016		996.031
0.781		996.812
0.750		997.562
0.836		998.398
0.820		999.219
0.703		999.922
0.484		1000.406
0.742		1001.148
0.508		1001.656
0.445		1002.102
0.672		1002.773
0.680		1003.453
0.688		1004.141
0.633		1004.773
0.453		1005.227
0.656		1005.883
0.875		1006.758
0.984		1007.742
0.875		1008.617
0.758		1009.375
0.633		1010.008
0.477		1010.484
0.992		1011.477
0.688		1012.164
0.711		1012.875
0.844		1013.719
0.719		1014.438
0.711		1015.148
0.695		1015.844
0.680		1016.523
0.680		1017.203
0.625		1017.828
0.445		1018.273
0.719		1018.992
0.680		1019.672
0.461		1020.133
0.656		1020.789
0.711		1021.500
0.758		1022.258
0.672		1022.930
0.711		1023.641
0.742		1024.383
0.703		1025.086
0.703		1025.789
0.438		1026.227
1.164		1027.391
0.805		1028.195
0.523		1028.719
0.977		1029.695
0.766		1030.461
0.797		1031.258
0.797		1032.055
0.734		1032.789
1.000		1033.789
0.938		1034.727
0.859		1035.586
0.938		1036.523
0.930		1037.453
0.492		1037.945
0.492		1038.438
0.680		1039.117
0.750		1039.867
0.719		1040.586
0.477		1041.062
0.797		1041.859
0.609		1042.469
0.914		1043.383
0.672		1044.055
0.484		1044.539
0.664		1045.203
0.695		1045.898
0.516		1046.414
0.414		1046.828
0.703		1047.531
0.711		1048.242
0.859		1049.102
0.484		1049.586
0.633		1050.219
0.648		1050.867
0.453		1051.320
0.562		1051.883
0.523		1052.406
1.023		1053.430
0.820		1054.250
0.828		1055.078
0.734		1055.812
0.805		1056.617
0.477		1057.094
0.734		1057.828
0.914		1058.742
0.789		1059.531
0.680		1060.211
0.852		1061.062
0.867		1061.930
0.656		1062.586
0.734		1063.320
0.758		1064.078
0.492		1064.570
0.758		1065.328
0.906		1066.234
0.719		1066.953
0.672		1067.625
0.734		1068.359
0.727		1069.086
0.695		1069.781
0.992		1070.773
0.594		1071.367
0.453		1071.820
0.930		1072.750
0.766		1073.516
0.781		1074.297
0.789		1075.086
0.711		1075.797
0.469		1076.266
0.570		1076.836
0.789		1077.625
0.789		1078.414
0.789		1079.203
0.742		1079.945
0.758		1080.703
1.117		1081.820
0.711		1082.531
0.703		1083.234
1.250		1084.484
0.859		1085.344
0.734		1086.078
0.734		1086.812
0.617		1087.430
0.688		1088.117
0.484		1088.602
0.688		1089.289
0.727		1090.016
0.664		1090.680
0.797		1091.477
0.781		1092.258
0.781		1093.039
0.734		1093.773
0.938		1094.711
0.711		1095.422
0.578		1096.000
0.789		1096.789
0.773		1097.562
0.758		1098.320
0.820		1099.141
0.492		1099.633
0.438		1100.070
0.805		1100.875
0.719		1101.594
0.477		1102.070
0.742		1102.812
0.516		1103.328
0.727		1104.055
1.062		1105.117
0.727		1105.844
0.680		1106.523
0.797		1107.320
0.523		1107.844
0.750		1108.594
0.742		1109.336
0.875		1110.211
0.492		1110.703
0.695		1111.398
0.469		1111.867
0.688		1112.555
0.781		1113.336
0.492		1113.828
0.758		1114.586
0.750		1115.336
0.742		1116.078
0.805		1116.883
0.766		1117.648
0.750		1118.398
0.492		1118.891
0.672		1119.562
0.758		1120.320
0.547		1120.867
0.711		1121.578
0.469		1122.047
1.125		1123.172
0.750		1123.922
0.742		1124.664
1.008		1125.672
0.859		1126.531
0.766		1127.297
1.094		1128.391
0.789		1129.180
0.742		1129.922
0.812		1130.734
0.508		1131.242
0.445		1131.688
0.836		1132.523
0.406		1132.930
0.750		1133.680
0.852		1134.531
0.766		1135.297
0.812		1136.109
0.758		1136.867
0.508		1137.375
0.461		1137.836
0.672		1138.508
0.727		1139.234
0.711		1139.945
0.492		1140.438
0.695		1141.133
0.484		1141.617
0.562		1142.180
0.719		1142.898
0.812		1143.711
0.469		1144.180
0.414		1144.594
0.438		1145.031
0.570		1145.602
0.789		1146.391
0.797		1147.188
0.859		1148.047
0.766		1148.812
0.594		1149.406
0.930		1150.336
0.867		1151.203
0.500		1151.703
0.469		1152.172
0.648		1152.820
0.781		1153.602
0.500		1154.102
0.414		1154.516
0.445		1154.961
1.008		1155.969
0.742		1156.711
0.477		1157.188
0.438		1157.625
0.586		1158.211
0.461		1158.672
0.453		1159.125
0.477		1159.602
0.719		1160.320
0.500		1160.820
0.445		1161.266
0.695		1161.961
0.781		1162.742
0.852		1163.594
0.688		1164.281
0.672		1164.953
0.773		1165.727
0.727		1166.453
0.477		1166.930
0.422		1167.352
0.898		1168.250
0.992		1169.242
0.570		1169.812
1.039		1170.852
0.695		1171.547
0.773		1172.320
0.680		1173.000
0.688		1173.688
1.273		1174.961
0.703		1175.664
0.477		1176.141
1.008		1177.148
0.742		1177.891
1.039		1178.930
0.602		1179.531
0.625		1180.156
0.906		1181.062
1.359		1182.422
0.891		1183.312
0.766		1184.078
0.734		1184.812
0.703		1185.516
0.719		1186.234
0.719		1186.953
0.469		1187.422
0.656		1188.078
1.000		1189.078
0.773		1189.852
1.039		1190.891
0.500		1191.391
1.148		1192.539
0.875		1193.414
0.547		1193.961
0.406		1194.367
0.844		1195.211
0.969		1196.180
0.750		1196.930
0.789		1197.719
0.602		1198.320
0.531		1198.852
0.727		1199.578
0.836		1200.414
0.797		1201.211
0.766		1201.977
0.750		1202.727
0.781		1203.508
0.789		1204.297
0.508		1204.805
0.406		1205.211
0.719		1205.930
0.508		1206.438
0.484		1206.922
0.391		1207.312
0.352		1207.664
1.531		1209.195
0.883		1210.078
0.617		1210.695
1.031		1211.727
0.828		1212.555
0.695		1213.250
0.461		1213.711
0.672		1214.383
1.008		1215.391
0.758		1216.148
0.906		1217.055
0.828		1217.883
0.797		1218.680
0.672		1219.352
0.469		1219.820
0.422		1220.242
0.922		1221.164
0.727		1221.891
0.820		1222.711
0.867		1223.578
0.570		1224.148
0.711		1224.859
0.820		1225.680
0.844		1226.523
0.852		1227.375
0.500		1227.875
1.203		1229.078
0.719		1229.797
0.477		1230.273
0.656		1230.930
0.906		1231.836
0.734		1232.570
0.898		1233.469
0.781		1234.250
0.820		1235.070
0.789		1235.859
0.836		1236.695
0.711		1237.406
0.914		1238.320
0.758		1239.078
0.453		1239.531
0.430		1239.961
1.125		1241.086
0.742		1241.828
0.750		1242.578
0.688		1243.266
0.734		1244.000
0.852		1244.852
0.688		1245.539
0.680		1246.219
0.711		1246.930
0.500		1247.430
0.438		1247.867
0.508		1248.375
0.586		1248.961
0.594		1249.555
0.867		1250.422
0.906		1251.328
0.727		1252.055
0.469		1252.523
0.797		1253.320
0.758		1254.078
0.719		1254.797
0.672		1255.469
0.836		1256.305
0.898		1257.203
0.492		1257.695
0.445		1258.141
0.797		1258.938
0.773		1259.711
0.734		1260.445
0.711		1261.156
0.766		1261.922
0.758		1262.680
0.617		1263.297
0.508		1263.805
0.547		1264.352
0.562		1264.914
0.461		1265.375
0.516		1265.891
0.352		1266.242
0.859		1267.102
0.727		1267.828
0.836		1268.664
0.523		1269.188
0.438		1269.625
0.906		1270.531
0.688		1271.219
0.852		1272.070
0.953		1273.023
0.703		1273.727
0.781		1274.508
0.477		1274.984
0.719		1275.703
0.781		1276.484
0.695		1277.180
0.438		1277.617
0.453		1278.070
0.422		1278.492
0.734		1279.227
0.516		1279.742
1.141		1280.883
0.812		1281.695
0.812		1282.508
0.820		1283.328
0.781		1284.109
0.828		1284.938
0.703		1285.641
0.781		1286.422
0.734		1287.156
0.805		1287.961
0.766		1288.727
0.797		1289.523
0.680		1290.203
0.750		1290.953
0.711		1291.664
0.492		1292.156
0.375		1292.531
0.594		1293.125
0.773		1293.898
0.789		1294.688
0.711		1295.398
0.914		1296.312
0.469		1296.781
0.438		1297.219
0.703		1297.922
0.758		1298.680
0.695		1299.375
0.875		1300.250
0.805		1301.055
0.656		1301.711
0.594		1302.305
0.711		1303.016
0.445		1303.461
0.383		1303.844
0.727		1304.570
0.414		1304.984
0.617		1305.602
0.477		1306.078
0.391		1306.469
1.055		1307.523
0.766		1308.289
0.469		1308.758
0.469		1309.227
0.453		1309.680
0.703		1310.383
0.688		1311.070
0.633		1311.703
0.633		1312.336
0.711		1313.047
0.664		1313.711
0.664		1314.375
0.812		1315.188
0.680		1315.867
0.672		1316.539
0.695		1317.234
1.227		1318.461
0.805		1319.266
0.656		1319.922
0.484		1320.406
0.359		1320.766
0.375		1321.141
0.805		1321.945
0.695		1322.641
0.469		1323.109
0.422		1323.531
0.406		1323.938
0.398		1324.336
0.938		1325.273
0.766		1326.039
0.664		1326.703
0.555		1327.258
0.945		1328.203
0.797		1329.000
0.797		1329.797
0.609		1330.406
0.727		1331.133
0.805		1331.938
0.953		1332.891
0.766		1333.656
0.758		1334.414
0.719		1335.133
0.461		1335.594
0.648		1336.242
0.664		1336.906
0.461		1337.367
0.438		1337.805
0.641		1338.445
0.453		1338.898
0.750		1339.648
0.703		1340.352
0.773		1341.125
0.719		1341.844
0.727		1342.570
0.688		1343.258
0.695		1343.953
0.758		1344.711
0.453		1345.164
0.508		1345.672
0.727		1346.398
0.688		1347.086
0.766		1347.852
0.656		1348.508
0.477		1348.984
0.984		1349.969
0.500		1350.469
0.391		1350.859
0.539		1351.398
0.438		1351.836
0.992		1352.828
0.773		1353.602
0.477		1354.078
0.664		1354.742
0.758		1355.500
0.828		1356.328
0.883		1357.211
0.812		1358.023
0.812		1358.836
0.812		1359.648
0.508		1360.156
0.406		1360.562
0.992		1361.555
0.828		1362.383
0.703		1363.086
0.469		1363.555
0.719		1364.273
0.484		1364.758
0.438		1365.195
1.148		1366.344
0.992		1367.336
0.797		1368.133
0.664		1368.797
0.633		1369.430
1.031		1370.461
0.805		1371.266
0.469		1371.734
0.445		1372.180
0.445		1372.625
0.422		1373.047
0.953		1374.000
0.758		1374.758
0.750		1375.508
0.508		1376.016
0.656		1376.672
0.672		1377.344
0.656		1378.000
0.484		1378.484
0.688		1379.172
0.789		1379.961
0.961		1380.922
0.508		1381.430
0.750		1382.180
0.688		1382.867
0.836		1383.703
0.938		1384.641
0.773		1385.414
0.844		1386.258
0.555		1386.812
0.672		1387.484
0.789		1388.273
0.703		1388.977
0.625		1389.602
0.766		1390.367
0.781		1391.148
1.055		1392.203
0.781		1392.984
0.469		1393.453
0.422		1393.875
0.656		1394.531
0.719		1395.250
1.031		1396.281
1.148		1397.430
0.500		1397.930
0.422		1398.352
1.039		1399.391
0.836		1400.227
0.734		1400.961
0.672		1401.633
1.156		1402.789
1.055		1403.844
0.812		1404.656
0.719		1405.375
0.797		1406.172
0.469		1406.641
0.836		1407.477
1.164		1408.641
0.766		1409.406
0.453		1409.859
0.828		1410.688
0.438		1411.125
0.695		1411.820
0.758		1412.578
0.477		1413.055
1.141		1414.195
0.766		1414.961
0.742		1415.703
0.695		1416.398
0.945		1417.344
0.844		1418.188
0.953		1419.141
0.797		1419.938
0.656		1420.594
0.711		1421.305
0.719		1422.023
0.852		1422.875
0.758		1423.633
0.773		1424.406
0.711		1425.117
0.734		1425.852
0.477		1426.328
0.570		1426.898
0.570		1427.469
0.781		1428.250
1.141		1429.391
0.711		1430.102
0.750		1430.852
0.695		1431.547
0.477		1432.023
0.609		1432.633
0.500		1433.133
0.906		1434.039
0.766		1434.805
0.781		1435.586
0.555		1436.141
0.438		1436.578
0.719		1437.297
0.734		1438.031
1.000		1439.031
0.555		1439.586
0.547		1440.133
0.953		1441.086
0.688		1441.773
0.781		1442.555
0.734		1443.289
0.492		1443.781
0.766		1444.547
0.633		1445.180
0.734		1445.914
0.711		1446.625
0.492		1447.117
0.656		1447.773
0.797		1448.570
0.758		1449.328
0.773		1450.102
0.461		1450.562
0.703		1451.266
0.922		1452.188
0.859		1453.047
0.484		1453.531
0.594		1454.125
0.484		1454.609
0.695		1455.305
0.453		1455.758
1.016		1456.773
0.734		1457.508
0.766		1458.273
0.938		1459.211
0.594		1459.805
0.492		1460.297
0.422		1460.719
0.422		1461.141
0.422		1461.562
0.820		1462.383
0.641		1463.023
0.727		1463.750
0.562		1464.312
0.836		1465.148
0.773		1465.922
0.875		1466.797
0.766		1467.562
1.031		1468.594
0.547		1469.141
0.719		1469.859
0.469		1470.328
0.602		1470.930
0.484		1471.414
0.742		1472.156
0.719		1472.875
0.742		1473.617
0.695		1474.312
0.484		1474.797
0.453		1475.250
0.461		1475.711
0.672		1476.383
0.727		1477.109
1.336		1478.445
0.633		1479.078
0.742		1479.820
0.477		1480.297
0.734		1481.031
0.773		1481.805
0.727		1482.531
0.453		1482.984
0.453		1483.438
0.547		1483.984
0.859		1484.844
1.344		1486.188
0.938		1487.125
0.750		1487.875
0.930		1488.805
0.703		1489.508
0.938		1490.445
0.789		1491.234
0.727		1491.961
0.672		1492.633
0.734		1493.367
0.727		1494.094
0.672		1494.766
0.469		1495.234
0.719		1495.953
0.859		1496.812
0.875		1497.688
0.727		1498.414
0.922		1499.336
0.875		1500.211
0.773		1500.984
1.102		1502.086
0.508		1502.594
0.758		1503.352
0.625		1503.977
0.695		1504.672
0.727		1505.398
0.570		1505.969
0.625		1506.594
1.211		1507.805
0.484		1508.289
0.477		1508.766
0.719		1509.484
0.742		1510.227
0.570		1510.797
0.523		1511.320
0.703		1512.023
0.617		1512.641
0.727		1513.367
0.766		1514.133
0.477		1514.609
1.203		1515.812
0.898		1516.711
0.953		1517.664
0.812		1518.477
0.562		1519.039
0.469		1519.508
0.633		1520.141
0.648		1520.789
1.055		1521.844
0.883		1522.727
0.992		1523.719
0.734		1524.453
0.742		1525.195
0.469		1525.664
0.680		1526.344
0.461		1526.805
0.672		1527.477
0.758		1528.234
1.109		1529.344
0.750		1530.094
0.469		1530.562
0.828		1531.391
0.477		1531.867
0.711		1532.578
0.930		1533.508
0.719		1534.227
0.555		1534.781
0.906		1535.688
0.672		1536.359
0.703		1537.062
1.055		1538.117
0.484		1538.602
0.680		1539.281
0.625		1539.906
0.680		1540.586
0.719		1541.305
0.477		1541.781
0.430		1542.211
0.672		1542.883
0.664		1543.547
0.734		1544.281
0.844		1545.125
0.680		1545.805
0.711		1546.516
0.758		1547.273
0.500		1547.773
0.656		1548.430
0.633		1549.062
0.711		1549.773
1.062		1550.836
0.945		1551.781
0.727		1552.508
0.664		1553.172
0.789		1553.961
0.617		1554.578
0.625		1555.203
0.789		1555.992
0.766		1556.758
0.711		1557.469
0.703		1558.172
0.758		1558.930
0.484		1559.414
0.453		1559.867
0.695		1560.562
0.758		1561.320
0.844		1562.164
0.727		1562.891
0.680		1563.570
0.797		1564.367
0.594		1564.961
0.797		1565.758
0.680		1566.438
0.797		1567.234
0.719		1567.953
0.750		1568.703
0.859		1569.562
0.914		1570.477
0.969		1571.445
0.469		1571.914
0.414		1572.328
0.625		1572.953
0.461		1573.414
0.773		1574.188
0.992		1575.180
0.484		1575.664
0.734		1576.398
0.773		1577.172
0.852		1578.023
0.789		1578.812
0.742		1579.555
0.500		1580.055
1.125		1581.180
0.758		1581.938
0.867		1582.805
0.844		1583.648
0.742		1584.391
0.805		1585.195
0.781		1585.977
0.703		1586.680
0.695		1587.375
0.680		1588.055
0.641		1588.695
0.938		1589.633
0.797		1590.430
0.672		1591.102
0.477		1591.578
0.414		1591.992
0.555		1592.547
0.883		1593.430
0.742		1594.172
0.914		1595.086
0.852		1595.938
0.805		1596.742
0.703		1597.445
0.469		1597.914
0.461		1598.375
0.719		1599.094
0.648		1599.742
0.688		1600.430
0.836		1601.266
0.672		1601.938
0.656		1602.594
0.461		1603.055
0.742		1603.797
0.469		1604.266
0.969		1605.234
1.023		1606.258
0.836		1607.094
0.727		1607.820
0.727		1608.547
0.586		1609.133
0.523		1609.656
1.047		1610.703
0.781		1611.484
0.453		1611.938
0.789		1612.727
1.023		1613.750
0.688		1614.438
0.492		1614.930
0.422		1615.352
0.953		1616.305
0.820		1617.125
0.680		1617.805
0.594		1618.398
1.031		1619.430
1.336		1620.766
0.734		1621.500
0.672		1622.172
0.656		1622.828
0.680		1623.508
0.711		1624.219
0.828		1625.047
0.477		1625.523
0.617		1626.141
0.617		1626.758
0.836		1627.594
0.672		1628.266
0.789		1629.055
0.781		1629.836
0.719		1630.555
0.875		1631.430
0.867		1632.297
0.859		1633.156
0.742		1633.898
0.844		1634.742
0.773		1635.516
0.758		1636.273
0.703		1636.977
0.469		1637.445
1.078		1638.523
0.484		1639.008
0.805		1639.812
0.766		1640.578
0.492		1641.070
0.953		1642.023
0.695		1642.719
0.734		1643.453
0.688		1644.141
0.484		1644.625
0.547		1645.172
0.586		1645.758
0.453		1646.211
0.609		1646.820
0.578		1647.398
0.656		1648.055
1.102		1649.156
0.727		1649.883
0.453		1650.336
0.422		1650.758
0.703		1651.461
0.688		1652.148
0.852		1653.000
0.805		1653.805
0.734		1654.539
0.852		1655.391
0.734		1656.125
0.617		1656.742
0.727		1657.469
0.781		1658.250
0.484		1658.734
0.898		1659.633
0.875		1660.508
0.859		1661.367
0.672		1662.039
0.688		1662.727
0.727		1663.453
0.805		1664.258
0.469		1664.727
0.625		1665.352
0.789		1666.141
0.508		1666.648
0.844		1667.492
0.711		1668.203
0.469		1668.672
0.758		1669.430
1.219		1670.648
0.711		1671.359
0.789		1672.148
0.711		1672.859
0.742		1673.602
0.477		1674.078
0.414		1674.492
0.680		1675.172
0.453		1675.625
0.633		1676.258
0.805		1677.062
0.789		1677.852
0.734		1678.586
0.773		1679.359
1.031		1680.391
0.727		1681.117
0.484		1681.602
0.648		1682.250
0.500		1682.750
0.711		1683.461
0.781		1684.242
0.477		1684.719
0.445		1685.164
0.695		1685.859
0.766		1686.625
0.734		1687.359
0.688		1688.047
0.672		1688.719
0.445		1689.164
0.539		1689.703
0.781		1690.484
0.602		1691.086
0.766		1691.852
0.484		1692.336
0.984		1693.320
1.023		1694.344
0.586		1694.930
0.648		1695.578
0.688		1696.266
0.680		1696.945
0.484		1697.430
0.477		1697.906
0.578		1698.484
1.008		1699.492
0.484		1699.977
0.672		1700.648
0.742		1701.391
0.914		1702.305
1.055		1703.359
1.234		1704.594
0.836		1705.430
0.789		1706.219
0.711		1706.930
0.750		1707.680
0.461		1708.141
0.984		1709.125
0.477		1709.602
0.820		1710.422
1.016		1711.438
0.727		1712.164
0.703		1712.867
0.867		1713.734
0.461		1714.195
0.633		1714.828
0.578		1715.406
0.742		1716.148
0.805		1716.953
0.797		1717.750
0.766		1718.516
0.758		1719.273
1.008		1720.281
0.742		1721.023
0.805		1721.828
0.734		1722.562
0.852		1723.414
0.906		1724.320
0.711		1725.031
0.695		1725.727
0.727		1726.453
0.773		1727.227
0.758		1727.984
0.742		1728.727
0.969		1729.695
0.719		1730.414
0.492		1730.906
1.102		1732.008
0.656		1732.664
0.773		1733.438
0.703		1734.141
0.836		1734.977
0.711		1735.688
0.758		1736.445
0.906		1737.352
0.688		1738.039
1.117		1739.156
0.789		1739.945
0.805		1740.750
1.016		1741.766
0.805		1742.570
0.984		1743.555
0.695		1744.250
0.703		1744.953
0.805		1745.758
0.727		1746.484
0.875		1747.359
0.961		1748.320
0.477		1748.797
0.695		1749.492
0.734		1750.227
1.062		1751.289
0.992		1752.281
1.078		1753.359
0.789		1754.148
0.828		1754.977
0.703		1755.680
0.453		1756.133
0.633		1756.766
0.883		1757.648
0.781		1758.430
1.133		1759.562
0.695		1760.258
0.727		1760.984
0.469		1761.453
0.422		1761.875
1.039		1762.914
0.820		1763.734
0.883		1764.617
0.727		1765.344
0.461		1765.805
0.461		1766.266
0.781		1767.047
0.977		1768.023
0.867		1768.891
1.008		1769.898
0.742		1770.641
0.773		1771.414
0.758		1772.172
0.875		1773.047
0.805		1773.852
0.773		1774.625
0.461		1775.086
0.469		1775.555
0.602		1776.156
0.719		1776.875
0.906		1777.781
0.750		1778.531
0.602		1779.133
0.477		1779.609
0.359		1779.969
0.344		1780.312
0.789		1781.102
0.711		1781.812
0.742		1782.555
0.734		1783.289
0.750		1784.039
0.477		1784.516
0.727		1785.242
0.836		1786.078
0.727		1786.805
0.734		1787.539
1.086		1788.625
0.742		1789.367
0.734		1790.102
0.727		1790.828
0.719		1791.547
0.867		1792.414
0.859		1793.273
0.797		1794.070
0.711		1794.781
0.711		1795.492
0.477		1795.969
0.688		1796.656
0.719		1797.375
0.453		1797.828
0.414		1798.242
0.617		1798.859
1.062		1799.922
0.867		1800.789
0.555		1801.344
1.141		1802.484
1.227		1803.711
0.781		1804.492
0.773		1805.266
0.820		1806.086
0.688		1806.773
0.664		1807.438
0.797		1808.234
0.867		1809.102
0.633		1809.734
0.805		1810.539
0.750		1811.289
0.719		1812.008
0.797		1812.805
0.477		1813.281
0.398		1813.680
0.648		1814.328
0.734		1815.062
0.500		1815.562
0.672		1816.234
0.805		1817.039
0.773		1817.812
0.875		1818.688
0.477		1819.164
0.820		1819.984
0.406		1820.391
0.977		1821.367
0.797		1822.164
0.672		1822.836
0.758		1823.594
0.969		1824.562
0.656		1825.219
0.914		1826.133
0.781		1826.914
0.703		1827.617
0.469		1828.086
0.758		1828.844
0.469		1829.312
0.422		1829.734
0.461		1830.195
0.680		1830.875
0.492		1831.367
0.867		1832.234
0.828		1833.062
0.953		1834.016
0.812		1834.828
0.453		1835.281
0.633		1835.914
0.734		1836.648
0.766		1837.414
0.734		1838.148
1.016		1839.164
1.000		1840.164
0.805		1840.969
0.789		1841.758
1.000		1842.758
0.594		1843.352
0.688		1844.039
0.672		1844.711
0.469		1845.180
0.641		1845.820
0.758		1846.578
0.750		1847.328
0.750		1848.078
0.453		1848.531
0.672		1849.203
0.781		1849.984
1.023		1851.008
0.461		1851.469
0.695		1852.164
0.711		1852.875
0.461		1853.336
0.625		1853.961
0.477		1854.438
0.656		1855.094
0.492		1855.586
0.414		1856.000
0.430		1856.430
0.789		1857.219
0.828		1858.047
0.891		1858.938
0.758		1859.695
0.781		1860.477
0.797		1861.273
0.805		1862.078
0.688		1862.766
0.648		1863.414
0.727		1864.141
0.508		1864.648
0.766		1865.414
0.484		1865.898
0.984		1866.883
0.531		1867.414
0.727		1868.141
0.484		1868.625
0.711		1869.336
0.672		1870.008
0.891		1870.898
0.828		1871.727
0.633		1872.359
0.805		1873.164
0.773		1873.938
0.641		1874.578
0.477		1875.055
0.688		1875.742
0.688		1876.430
0.484		1876.914
0.500		1877.414
0.875		1878.289
0.477		1878.766
0.453		1879.219
1.172		1880.391
0.484		1880.875
0.656		1881.531
0.531		1882.062
0.891		1882.953
0.883		1883.836
0.812		1884.648
0.484		1885.133
1.008		1886.141
0.719		1886.859
0.766		1887.625
0.461		1888.086
0.750		1888.836
0.984		1889.820
0.820		1890.641
0.719		1891.359
0.766		1892.125
0.984		1893.109
0.805		1893.914
0.500		1894.414
0.695		1895.109
0.461		1895.570
0.664		1896.234
0.680		1896.914
0.742		1897.656
0.789		1898.445
0.492		1898.938
0.438		1899.375
0.703		1900.078
0.508		1900.586
1.133		1901.719
0.953		1902.672
0.641		1903.312
0.719		1904.031
0.469		1904.500
1.031		1905.531
0.766		1906.297
0.742		1907.039
0.750		1907.789
0.727		1908.516
0.984		1909.500
0.719		1910.219
0.734		1910.953
0.938		1911.891
0.797		1912.688
0.719		1913.406
0.461		1913.867
0.414		1914.281
0.500		1914.781
0.531		1915.312
0.773		1916.086
0.469		1916.555
0.695		1917.250
0.594		1917.844
0.688		1918.531
0.977		1919.508
0.945		1920.453
0.680		1921.133
0.445		1921.578
0.758		1922.336
0.844		1923.180
0.789		1923.969
0.773		1924.742
0.680		1925.422
0.695		1926.117
0.727		1926.844
1.242		1928.086
0.906		1928.992
1.352		1930.344
0.898		1931.242
0.477		1931.719
0.859		1932.578
0.562		1933.141
0.812		1933.953
0.812		1934.766
0.758		1935.523
0.742		1936.266
0.414		1936.680
0.539		1937.219
0.727		1937.945
0.812		1938.758
0.781		1939.539
0.492		1940.031
1.039		1941.070
0.906		1941.977
0.703		1942.680
0.727		1943.406
0.836		1944.242
0.930		1945.172
0.766		1945.938
0.688		1946.625
0.664		1947.289
0.508		1947.797
0.453		1948.250
0.430		1948.680
0.570		1949.250
0.914		1950.164
0.812		1950.977
0.875		1951.852
0.484		1952.336
1.039		1953.375
0.898		1954.273
0.789		1955.062
0.734		1955.797
0.883		1956.680
1.125		1957.805
0.977		1958.781
0.711		1959.492
0.664		1960.156
0.469		1960.625
0.711		1961.336
0.719		1962.055
0.773		1962.828
0.500		1963.328
0.430		1963.758
0.422		1964.180
0.461		1964.641
0.938		1965.578
0.508		1966.086
0.461		1966.547
0.430		1966.977
0.430		1967.406
1.008		1968.414
0.680		1969.094
0.492		1969.586
0.406		1969.992
0.414		1970.406
0.773		1971.180
0.484		1971.664
0.797		1972.461
0.805		1973.266
0.734		1974.000
0.750		1974.750
0.500		1975.250
0.969		1976.219
1.258		1977.477
0.516		1977.992
0.594		1978.586
0.484		1979.070
0.859		1979.930
0.797		1980.727
0.977		1981.703
0.781		1982.484
0.516		1983.000
0.445		1983.445
1.047		1984.492
0.461		1984.953
0.727		1985.680
0.758		1986.438
0.492		1986.930
0.469		1987.398
0.898		1988.297
0.789		1989.086
0.797		1989.883
0.875		1990.758
0.969		1991.727
0.719		1992.445
0.812		1993.258
0.969		1994.227
0.797		1995.023
0.930		1995.953
0.555		1996.508
0.773		1997.281
0.805		1998.086
0.430		1998.516
0.898		1999.414
0.508		1999.922
0.703		2000.625
0.797		2001.422
0.484		2001.906
0.414		2002.320
0.469		2002.789
0.688		2003.477
0.438		2003.914
0.578		2004.492
0.891		2005.383
1.250		2006.633
0.625		2007.258
0.664		2007.922
0.453		2008.375
0.430		2008.805
0.648		2009.453
0.664		2010.117
0.461		2010.578
0.516		2011.094
0.680		2011.773
0.586		2012.359
0.688		2013.047
0.477		2013.523
0.750		2014.273
0.594		2014.867
0.656		2015.523
0.719		2016.242
0.586		2016.828
0.672		2017.500
0.766		2018.266
0.914		2019.180
0.594		2019.773
0.695		2020.469
0.695		2021.164
0.695		2021.859
0.773		2022.633
0.742		2023.375
0.469		2023.844
0.758		2024.602
0.703		2025.305
0.750		2026.055
0.789		2026.844
0.812		2027.656
0.859		2028.516
0.898		2029.414
0.570		2029.984
0.695		2030.680
0.734		2031.414
0.781		2032.195
0.578		2032.773
0.742		2033.516
0.891		2034.406
0.750		2035.156
1.031		2036.188
0.602		2036.789
0.578		2037.367
0.688		2038.055
0.453		2038.508
0.555		2039.062
0.883		2039.945
0.594		2040.539
0.719		2041.258
0.469		2041.727
0.461		2042.188
0.609		2042.797
0.508		2043.305
0.938		2044.242
1.125		2045.367
0.781		2046.148
0.742		2046.891
0.469		2047.359
0.445		2047.805
0.703		2048.508
0.461		2048.969
0.422		2049.391
0.484		2049.875
0.789		2050.664
0.820		2051.484
0.781		2052.266
0.461		2052.727
[truncated: 99,145 more rows]
