# Supplementary material for: Dynamical density delay maps: simple, new method for visualising the behaviour of complex systems
Source: BMC Med Inform Decis Mak. 2014 Jan 18;14:6. doi: 10.1186/1472-6947-14-6 (PMC3899032; doi:10.1186/1472-6947-14-6)
Supplement: Additional file 10 — (dscatter2.m). Matlab function that creates a scatter plot coloured by density. This is a modified version of the original dscatter function http://www.mathworks.com/matlabcentral/fileexchange/8430-flow-cytometry-data-reader-and-visualization/content/dscatter.m. All Matlab scripts listed above use this function. [file 1472-6947-14-6-S10.m]

function [ctrs1, ctrs2, F, hAxes] = dscatter2(X,Y, varargin);
% DSCATTER2 creates a scatter plot coloured by density.
%
%   This is a modifyed version of the original dscatter function: 
%   http://www.mathworks.com/matlabcentral/fileexchange/8430-flow-cytometry-data-reader-and-visualization/content/dscatter.m
%   The modifyed version returns the smoothed scatter data (ctrs1, ctrs2, F)
%
%   DSCATTER(X,Y) creates a scatterplot of X and Y at the locations
%   specified by the vectors X and Y (which must be the same size), colored
%   by the density of the points.
%
%   DSCATTER(...,'MARKER',M) allows you to set the marker for the
%   scatter plot. Default is 's', square.
%
%   DSCATTER(...,'MSIZE',MS) allows you to set the marker size for the
%   scatter plot. Default is 10.
%
%   DSCATTER(...,'FILLED',false) sets the markers in the scatter plot to be
%   outline. The default is to use filled markers.
%
%   DSCATTER(...,'PLOTTYPE',TYPE) allows you to create other ways of
%   plotting the scatter data. Options are "surf','mesh' and 'contour'.
%   These create surf, mesh and contour plots colored by density of the
%   scatter data.
%
%   DSCATTER(...,'BINS',[NX,NY]) allows you to set the number of bins used
%   for the 2D histogram used to estimate the density. The default is to
%   use the number of unique values in X and Y up to a maximum of 200.
%
% %   DSCATTER(...,'SMOOTHING',LAMBDA) allows you to set the smoothing factor
%   used by the density estimator. The default value is 20 which roughly
%   means that the smoothing is over 20 bins around a given point.
%
%   DSCATTER(...,'LOGY',true) uses a log scale for the yaxis.
%
%   Examples:
%
%       [data, params] = fcsread('SampleFACS');
%       dscatter(data(:,1),10.^(data(:,2)/256),'log',1)
%       % Add contours
%       hold on
%       dscatter(data(:,1),10.^(data(:,2)/256),'log',1,'plottype','contour')
%       hold off
%       xlabel(params(1).LongName); ylabel(params(2).LongName);
%       
%   See also FCSREAD, SCATTER.

% Copyright 2003-2004 The MathWorks, Inc.
% $Revision:  $   $Date:  $

% Reference:
% Paul H. C. Eilers and Jelle J. Goeman
% Enhancing scatterplots with smoothed densities
% Bioinformatics, Mar 2004; 20: 623 - 628.

lambda = [];
nbins = [];
plottype = 'scatter';
contourFlag = false;
msize = 10;
marker = 's';
logy = false;
filled = true;
if nargin > 2
    if rem(nargin,2) == 1
        error('Bioinfo:IncorrectNumberOfArguments',...
            'Incorrect number of arguments to %s.',mfilename);
    end
    okargs = {'smoothing','bins','plottype','logy','marker','msize','filled'};
    for j=1:2:nargin-2
        pname = varargin{j};
        pval = varargin{j+1};
        k = strmatch(lower(pname), okargs); %#ok
        if isempty(k)
            error('Bioinfo:UnknownParameterName',...
                'Unknown parameter name: %s.',pname);
        elseif length(k)>1
            error('Bioinfo:AmbiguousParameterName',...
                'Ambiguous parameter name: %s.',pname);
        else
            switch(k)
                case 1  % smoothing factor
                    if isnumeric(pval)
                        lambda = pval;
                    else
                        error('Bioinfo:InvalidScoringMatrix','Invalid smoothing parameter.');
                    end
                case 2
                    if isscalar(pval)
                        nbins = [ pval pval];
                    else
                        nbins = pval;
                    end
                case 3
                    plottype = pval;
                case 4
                    logy = pval;
                    Y = log10(Y);
                case 5
                    contourFlag = pval;
                case 6
                    marker = pval;
                case 7
                    msize = pval;
                case 8
                    filled = pval;
            end
        end
    end
end

minx = min(X,[],1);
maxx = max(X,[],1);
miny = min(Y,[],1);
maxy = max(Y,[],1);

if isempty(nbins)
    nbins = [min(numel(unique(X)),200) ,min(numel(unique(Y)),200) ];
end

if isempty(lambda)
    lambda = 20;
end

edges1 = linspace(minx, maxx, nbins(1)+1);
ctrs1 = edges1(1:end-1) + .5*diff(edges1);
edges1 = [-Inf edges1(2:end-1) Inf];
edges2 = linspace(miny, maxy, nbins(2)+1);
ctrs2 = edges2(1:end-1) + .5*diff(edges2);
edges2 = [-Inf edges2(2:end-1) Inf];

[n,p] = size(X);
bin = zeros(n,2);
% Reverse the columns to put the first column of X along the horizontal
% axis, the second along the vertical.
[dum,bin(:,2)] = histc(X,edges1);
[dum,bin(:,1)] = histc(Y,edges2);
H = accumarray(bin,1,nbins([2 1])) ./ n;
G = smooth1D(H,nbins(2)/lambda);
F = smooth1D(G',nbins(1)/lambda)';
% = filter2D(H,lambda);

if logy
    ctrs2 = 10.^ctrs2;
    Y = 10.^Y;
end
okTypes = {'surf','mesh','contour','image','scatter'};
k = strmatch(lower(plottype), okTypes); %#ok
if isempty(k)
    error('dscatter:UnknownPlotType',...
        'Unknown plot type: %s.',plottype);
elseif length(k)>1
    error('dscatter:AmbiguousPlotType',...
        'Ambiguous plot type: %s.',plottype);
else
    switch(k)

        case 1 %'surf'
% start            
            F = F./max(F(:));
            ind = sub2ind(size(F),bin(:,1),bin(:,2));
            col = F(ind);
            col2=col;      
%end            
            h = surf(ctrs1,ctrs2,F,'edgealpha',0);
        case 2 % 'mesh'
            h = mesh(ctrs1,ctrs2,F);
        case 3 %'contour'
            [dummy, h] =contour(ctrs1,ctrs2,F);
%             [dummy, h] =contour(ctrs1,ctrs2,F,...
%                 'LineWidth',2,'LevelStep',0.00015,'Parent',axes1);
        case 4 %'image'
            nc = 256;
            F = F./max(F(:));
            colormap(repmat(linspace(1,0,nc)',1,3));
            h =image(ctrs1,ctrs2,floor(nc.*F) + 1);
        case 5 %'scatter'
            F = F./max(F(:));
            ind = sub2ind(size(F),bin(:,1),bin(:,2));
            col = F(ind);
%             col2=col;             
           
            if filled
                h = scatter(X,Y,msize,col,marker,'filled');
            else
                h = scatter(X,Y,msize,col,marker);
            end
    end

end

if logy
    set(gca,'yscale','log');
end
if nargout > 0
    hAxes = get(h,'parent');
end
%%%% This method is quicker for symmetric data.
% function Z = filter2D(Y,bw)
% z = -1:(1/bw):1;
% k = .75 * (1 - z.^2);
% k = k ./ sum(k);
% Z = filter2(k'*k,Y);

function Z = smooth1D(Y,lambda)
[m,n] = size(Y);
E = eye(m);
D1 = diff(E,1);
D2 = diff(D1,1);
P = lambda.^2 .* D2'*D2 + 2.*lambda .* D1'*D1;
Z = (E + P) \ Y;
